# Supplementary material for: Functional investigation and two-sample Mendelian randomization study of neuropathic pain hub genes obtained by WGCNA analysis
Source: Front Neurosci. 2023 Apr 14;17:1134330. doi: 10.3389/fnins.2023.1134330 (PMC10140399; doi:10.3389/fnins.2023.1134330)
Supplement: Supplementary file 1 [file Table_1.XLS]

id	logFC	AveExpr	t	P.Value	adj.P.Val	B
Fam29a	1.69839407821441	5.73352222164461	10.228170288517	1.6960406575555e-09	6.57218744870389e-06	11.8925855300535
Dhrs9	1.30411482455399	4.3476997029976	10.142065016506	1.96228774656082e-09	6.57218744870389e-06	11.7558557298495
Pitpnm2	-1.05158965185886	6.79253387189949	-9.82498104669484	3.38197243868347e-09	6.57218744870389e-06	11.2439515258862
Hnrpd	1.00399824653556	6.93923872355324	9.79238313687312	3.57901611842632e-09	6.57218744870389e-06	11.1905681459635
LOC102556242	2.31540674294884	6.07829891338531	9.68783460657365	4.29546141010141e-09	6.57218744870389e-06	11.0183931423757
C1ql3	1.3918310679337	6.06080866316399	9.66374459872262	4.48074099946575e-09	6.57218744870389e-06	10.9785117396073
Zfp329	1.00506733925986	5.34950095243797	9.60594491700205	4.95994137039666e-09	6.57218744870389e-06	10.8825028490286
Angptl3	1.8951798230782	4.25701710265743	9.5990559763452	5.02050573454498e-09	6.57218744870389e-06	10.8710296415096
Foxp2	2.02990984629536	6.378099739857	9.59811900462612	5.02880230493481e-09	6.57218744870389e-06	10.8694686606177
Vgll3	1.42776867092947	6.07131816128395	9.5310314276942	5.66145860732308e-09	6.78242741157306e-06	10.7573909997958
Esco2	1.58521275803391	6.32762355233599	9.38796056879143	7.30249813850351e-09	7.52948623293336e-06	10.5163169261673
Ppp6r1	-1.10864494426021	6.41504174317749	-9.36918280494114	7.55197467666844e-09	7.52948623293336e-06	10.4844673970521
Hgs	-1.08183742663884	6.93214634721043	-8.93657111238303	1.65738986237783e-08	1.28876164428209e-05	9.73709834199981
Ugt2b	1.72813422360337	3.67644138257624	8.89400377138351	1.79293495309139e-08	1.28876164428209e-05	9.66213700430103
Kcnd2	1.41733590650316	6.06130069400184	8.74918396809395	2.34672889996065e-08	1.29702898985997e-05	9.40517718826026
Prr21	1.21096607059229	4.75650109783592	8.72367679483889	2.46134746836993e-08	1.29702898985997e-05	9.35960844155664
Trove2	1.38609204472098	5.57304747497288	8.71668117558909	2.49378615557989e-08	1.29702898985997e-05	9.347094430766
Trps1	1.32089995411881	6.33755291786789	8.69105840087747	2.61643299290061e-08	1.29702898985997e-05	9.30119958463041
Atad5	1.19085769770161	5.84994827585669	8.59676166707437	3.12434914973606e-08	1.45828084003718e-05	9.13148541797782
Sycp2	1.47987803925427	4.75875742018588	8.52540917684655	3.57596927203244e-08	1.49210160043795e-05	9.00221459239172
Rfx3	1.18228869030935	6.69607859732954	8.48707112216544	3.84606704403407e-08	1.52741476262991e-05	8.93245292064386
Ugt2b7	1.84505254285455	4.05824435417451	8.45133575556983	4.11687769580095e-08	1.55747983565354e-05	8.86723562456221
Sycp1	2.11331509273585	5.18355079928921	8.37798784609658	4.73641133217603e-08	1.70226623278407e-05	8.73279499391232
Asz1	1.62137062419973	3.53599549406822	8.21339866131624	6.50399655924644e-08	2.20818182658987e-05	8.42826815890519
Prex2	1.33209095411341	6.52598583743872	8.14535866619083	7.42284684432747e-08	2.31980100508808e-05	8.3012241335776
Zfhx4	1.11650466543058	6.20199867825906	8.08653492755515	8.32533289933439e-08	2.46205944756239e-05	8.19084285494839
Lrrc19	2.26257431454993	4.29061979629637	8.0684541695137	8.62498511120535e-08	2.47985571917376e-05	8.15681295740151
Htr2b	1.63869506091811	5.27446255578063	8.04724028427669	8.99083955719422e-08	2.53435900929851e-05	8.11682511275137
Tbkbp1	-1.09389913964831	4.03392233606423	-7.99813634613858	9.90060398747498e-08	2.64135195042426e-05	8.0240118575971
Spdya	1.38789412294656	6.37927160104643	7.97782055319351	1.03043789786129e-07	2.64417325799579e-05	7.98550876653686
Has2	1.41219008042351	5.18570772678852	7.96904657358154	1.04839924670117e-07	2.64417325799579e-05	7.96886133694462
Gstcd	1.08604000935384	5.26128124660903	7.91034214128354	1.17721193985376e-07	2.78316084965648e-05	7.85718697552773
Sult1c2a	2.10738036486652	3.21031253361086	7.82433005845436	1.39622351507063e-07	2.97264011017451e-05	7.69265091562906
LOC100912219	-1.1312731887423	6.67097920482476	-7.78885783730203	1.49844181702732e-07	3.03402810726546e-05	7.62447811151748
RGD1311723	1.15450889962726	5.95435295184341	7.72626987999817	1.69808612701345e-07	3.30657197488047e-05	7.5037416577099
Slc45a1	-1.13562743967534	6.26001174018889	-7.72298005293498	1.70931165905205e-07	3.30657197488047e-05	7.49737943479315
Atf2	1.00890754904547	5.08676397729549	7.59420689820558	2.21475710259575e-07	3.61810773942233e-05	7.24709505796478
Clec7a	1.35178953682529	6.35455997542623	7.58385271457062	2.26159199626632e-07	3.65310635262074e-05	7.22686484421166
Tbc1d4	1.35776383471676	6.66264997782789	7.56454615662871	2.35167275706938e-07	3.72866224553783e-05	7.1891012872334
Vcsa1	3.29885922523139	3.40400268650792	7.51297345869026	2.61092955912307e-07	4.03599175719927e-05	7.08795720659389
Mnd1	1.12776951626552	5.27230955755704	7.4605157748326	2.90504106133452e-07	4.26151737732093e-05	6.98467759678571
LOC102550331	1.1481896289964	4.08558832716222	7.44297421252372	3.01085424474195e-07	4.28885037793386e-05	6.95005155927964
Jph1	1.29457505898522	5.27247361565646	7.44249046727961	3.01382800823025e-07	4.28885037793386e-05	6.94909603586827
Cks2	1.17855614046557	6.08993902480404	7.39785136780257	3.30171806922837e-07	4.47787726068179e-05	6.86077482710953
LOC102556485	1.12501378705928	5.55992221826288	7.35594226113172	3.59786106479298e-07	4.52985235729041e-05	6.77759003274873
Vwa7	-1.17250837154193	6.51109291797435	-7.32972513344818	3.79693480168741e-07	4.66536194094514e-05	6.72542166860265
Ccl21	-2.46238545898262	3.77485657720367	-7.31172750528942	3.9401466233059e-07	4.77185945848263e-05	6.68955092116374
LOC102549076	1.01859037872899	4.65250936168772	7.31051475997437	3.949994960764e-07	4.77185945848263e-05	6.68713212267083
Ctsq	1.65383466969218	3.32892415949905	7.25439305688881	4.43467343855522e-07	5.0174174697739e-05	6.57496415633578
Spic	1.74869031956703	6.8408510328726	7.25393621831292	4.43886119195713e-07	5.0174174697739e-05	6.57404921308703
Slc23a1	1.93563062285488	5.05056372067335	7.24320829184878	4.53838357274229e-07	5.01875401859562e-05	6.55255490856859
Scn3a	1.22886455609043	5.1318823064361	7.20283752892866	4.93399972942896e-07	5.33317143686247e-05	6.47151888702766
Dmxl1	1.68801350323363	5.01776335635634	7.16973394492318	5.28486572324915e-07	5.46402541332233e-05	6.40489385536024
Fam159b	-1.36099067892237	5.48957529661026	-7.16907209240901	5.29213735959902e-07	5.46402541332233e-05	6.40356017725169
Mpp7	1.28265664068178	5.5302745328635	7.16644383500356	5.32111545537789e-07	5.46402541332233e-05	6.39826343282665
Rnaseh2c	-1.04402170450759	5.17662494519743	-7.07336050398666	6.46032919194266e-07	6.19157949755784e-05	6.21002829529874
RSA-14-44	2.03073271392058	2.81181852018714	7.06676836259561	6.5499874731468e-07	6.23593509363963e-05	6.19665014530702
Tox	1.07669223237398	6.52064587970729	7.0543658243775	6.72216416228561e-07	6.35775210506697e-05	6.17146337768202
Trim6	1.50214573314879	6.61591628921658	7.02670293551756	7.12319987806223e-07	6.56430265686043e-05	6.11520662130373
LOC102556958	1.09023496989412	5.88621460621279	7.01867775677172	7.24409712178435e-07	6.59205410984488e-05	6.09886562210855
Lppr5	1.25823637001644	4.33463794487796	7.01861681108189	7.24502329824353e-07	6.59205410984488e-05	6.09874148815959
LOC680928	1.50209376365835	4.45434703200597	6.95001775149292	8.36894495169822e-07	7.33609467229351e-05	5.95868199888317
LOC102555617	1.58930173156864	4.89739165175291	6.93977397308228	8.55158586966708e-07	7.4058794254418e-05	5.9377094553299
Cxcl2	1.39335286109097	4.11694756387822	6.87945225046686	9.71361851409353e-07	8.02545860681658e-05	5.81390712498539
RGD1312005	-1.10761398002299	5.80586932830183	-6.87161219609778	9.87616433860238e-07	8.06703059839476e-05	5.79777850164075
Mki67	1.79593470746289	7.36745876172061	6.86538071003019	1.00073562943097e-06	8.12800870548004e-05	5.78495282428712
Txlnb	1.28914091546327	5.61118739482392	6.85540226327466	1.02211821790523e-06	8.16331750033641e-05	5.76440367909566
Sema3f	-1.58712782454753	3.47359725041517	-6.84644576606004	1.04171140975383e-06	8.18516357664891e-05	5.74594708933657
Cntn3	1.15170611214288	4.87129084209399	6.8463448202046	1.0419344285801e-06	8.18516357664891e-05	5.74573900627998
Ect2	1.02146382123283	5.36698910173387	6.84277271204421	1.04985798342512e-06	8.19797126110147e-05	5.73837477323229
Ext1	1.05857305367973	5.92654731292179	6.84048286271038	1.05496986874219e-06	8.19797126110147e-05	5.73365308732962
Clec1b	1.02403936274144	5.05996840310381	6.83632102774449	1.06432650319102e-06	8.22621387627644e-05	5.72506945650889
Hao1	1.18716981725435	5.49388089914305	6.80965632797466	1.12633618827248e-06	8.45821794434156e-05	5.67001648848675
Lmod3	1.10074195656351	4.40853234571835	6.78460655899199	1.18797943108506e-06	8.71346545983617e-05	5.61820651429161
Fap	1.21594442210212	5.21497237719145	6.77201739021652	1.22025988349534e-06	8.80837916460083e-05	5.59213526308231
Rgs1	1.5250109188855	4.49017346677734	6.7715582285047	1.22145415988392e-06	8.80837916460083e-05	5.59118395206892
Mfap3l	1.37009488991446	6.40929137085451	6.76649082944578	1.23471459508734e-06	8.83097364128141e-05	5.58068313181324
LOC302192	1.84214891185189	8.73511587459604	6.74836419745789	1.28337369914722e-06	9.03166328074859e-05	5.54309109865412
Prp15	1.9537072736895	5.12558552690365	6.71117409440122	1.38948100725935e-06	9.64984490838666e-05	5.4658202867767
LOC689770	1.37850771056301	5.31972912652204	6.67244695450185	1.50959956151019e-06	0.00010170904722237	5.38515105223884
Pusl1	-1.18579740054563	5.48857482295531	-6.66306843988046	1.54026305137317e-06	0.00010170904722237	5.36558412653329
Vegfc	1.05342965739401	5.73100975370059	6.64742455434503	1.59284447708207e-06	0.000104560421016127	5.33291828711149
RGD1566243	1.055591554434	6.17318944409221	6.62973626999412	1.6545265602843e-06	0.000107626578419218	5.29594279138355
LOC102554796	-1.52153896084862	3.62535329379063	-6.60721862976279	1.73661992130753e-06	0.000111398486384301	5.24880958551505
Rnf208	-1.00763943666595	5.94646645811399	-6.56750675765427	1.89175423283272e-06	0.000116221619022236	5.16551610279292
Np4	1.51340573632337	6.10051964883225	6.55037306238795	1.96302046586865e-06	0.000116991319305506	5.12951241212727
Vom2r-ps45	1.38526885856103	4.58349864242416	6.54935852485318	1.96732591549012e-06	0.000116991319305506	5.12737926805838
Xkr4	1.46461598682406	5.49475012852075	6.5492626583718	1.96773325097889e-06	0.000116991319305506	5.12717769406195
LOC102547426	1.10042298728034	4.23266425840332	6.54390254071726	1.99064678974606e-06	0.000117284992825366	5.11590522881898
Sgol2	2.56184787222473	5.17785624051775	6.5299019152551	2.05179946943456e-06	0.000119419713249357	5.08644308104231
RGD1560020_predicted	1.29189911191718	5.76946312629264	6.52171304814992	2.0884588308875e-06	0.00012008489282637	5.06919851244493
Pdxdc1	1.12767330786614	6.67008637566228	6.51623732296796	2.11334709829379e-06	0.00012008489282637	5.05766234286097
Slco2a1	-1.06210014242463	4.04814128428488	-6.51054533106218	2.13954156210831e-06	0.00012109468305854	5.04566623021363
Amy1a	1.64743178894884	3.6458422826596	6.49960607193889	2.19082463541519e-06	0.00012254978583163	5.02259894262544
Depdc1	1.10846441814162	4.44726237967455	6.49167924832376	2.22877332264723e-06	0.000124189322815413	5.00587375830797
Smtnl2	1.07524587889556	5.24566509377099	6.48917185707504	2.24091723326713e-06	0.000124383884731461	5.0005815235114
RGD1306739	1.24677141740024	5.49295960615969	6.46371141889472	2.36814691414725e-06	0.000128179130803401	4.9467952691175
LOC102555797	1.01574846116107	4.9470432090385	6.46129094892848	2.38062242101476e-06	0.000128179130803401	4.94167737410212
Sytl4	1.94553849366963	2.57664572928983	6.45469816068989	2.41494626004801e-06	0.00012847980703389	4.92773343881018
Cenpw	1.46034632511234	5.11065951314845	6.44829557884753	2.44876649466374e-06	0.00012847980703389	4.91418620133358
Polrmt	-1.19671318658782	5.07002579630537	-6.44150444214413	2.48517121402369e-06	0.00012944500497393	4.8998108021535
Zic3	1.24675441303755	5.34981591887914	6.42339405116177	2.58499674733303e-06	0.000133675946905251	4.86144470266158
Trmt44	-1.33226250234615	2.6498382613778	-6.41429363105244	2.63670427437566e-06	0.000134865180105497	4.84214927688816
Klkb1	1.41128456798629	3.32101398607595	6.41429056483381	2.63672187412095e-06	0.000134865180105497	4.84214277378567
Crxos1	1.40518798031744	6.54605814368602	6.41113470761939	2.6549002483205e-06	0.000134865180105497	4.83544889246419
Gcm1	1.24451292030329	3.10857600662144	6.40843991829402	2.67052462881709e-06	0.000135181204450262	4.8297319289578
Ifitm10	-1.2438727732129	8.1901734850658	-6.38710778327203	2.79758896416705e-06	0.000139163110549708	4.78444190692943
Slc4a11	-1.24527569774527	5.27792883966175	-6.37582217078553	2.8673058860512e-06	0.000141165717184493	4.76045707089454
Agps	1.43938307886301	4.9301429622262	6.37043911893279	2.90118558960137e-06	0.000142346225379213	4.74901074555027
Prox1	1.24759459426908	5.60349472230593	6.35933450372826	2.97237998979395e-06	0.000144361265990804	4.72538617132623
Fam107a	-1.01324902502482	5.31955687605855	-6.35701544230193	2.98747306626983e-06	0.000144605767005707	4.72045041224707
Ctsm	2.56064712230217	3.92742611356988	6.29579701651991	3.41568157661504e-06	0.000158399478533606	4.58990050749101
Grm3	1.32767643036356	6.08098031889601	6.28064440349257	3.53108280139524e-06	0.000162770062803263	4.55751136853915
LOC102552654	1.58667018582503	4.9207706452047	6.27039439076745	3.61140786310469e-06	0.000164887872402259	4.53558472226782
Th	-1.91459444017615	2.42623797203276	-6.26741604960542	3.63509761632918e-06	0.000164887872402259	4.52921094709149
RGD1561931	1.84461185977599	6.45512084640731	6.24491467524829	3.81930502521463e-06	0.000170149370516982	4.48101989648105
Cyp3a2	2.28140587400703	3.45830716874351	6.21820847012336	4.05041872924809e-06	0.000177092597769116	4.42373851947004
Cr2	1.03352123308583	3.16144549835929	6.2156367935049	4.07341800047764e-06	0.000177092597769116	4.41821775969329
Rbm7	1.34384340429553	6.11623266448253	6.20717247051274	4.15006729162062e-06	0.000178093633983098	4.40004093872952
Slc7a13	1.56573824461871	5.81164664552188	6.18749587732936	4.33401849169907e-06	0.000182180847475631	4.35775074102492
LOC100911508	1.57398427683394	4.51106126418912	6.1845847204356	4.36193569268483e-06	0.000182288335808247	4.35148969694909
Ulk4	-2.03058646308922	3.26150497548338	-6.17912466734257	4.41479439491183e-06	0.000183962562960152	4.33974381305137
Dbp	-1.26788389680354	6.36518421016593	-6.17368720454658	4.46808728372195e-06	0.000184900903242285	4.32804275504236
Cox7b2	1.65023239534695	3.98482683677608	6.17289583703928	4.4758983255645e-06	0.000184900903242285	4.32633947140685
Mob1b	1.76675117815053	4.47930924757577	6.15715564951831	4.6342012959292e-06	0.000189003867552042	4.29244488451535
LOC684828	-1.15388681846178	3.88155905452082	-6.15238356749714	4.68332054883243e-06	0.000189654693549338	4.28216258127559
Syndig1l	-1.09665256284486	5.68959456546582	-6.14584170427816	4.75152496438668e-06	0.000191876187887705	4.26806228847146
Tp63	1.30359901107468	4.81481323326694	6.12997466248024	4.9212141549694e-06	0.00019543473671779	4.23384012994083
Tnfrsf11b	1.08302233060962	5.74551898632111	6.09797681274365	5.28256291508454e-06	0.000204622722122377	4.1647307342687
Prl4a1	2.16843998947648	5.15388264253269	6.09521282278326	5.31502549946367e-06	0.000204622722122377	4.15875502258934
Cdh12	-1.14368317346313	3.96484874340096	-6.08938888803547	5.3840974401264e-06	0.000205855810636322	4.14616063199546
Pik3r2	-1.04459072769603	4.71646310401884	-6.07907656753522	5.50866646510464e-06	0.000208670551810154	4.12384965393876
LOC102557165	1.21683027578539	5.97098833103935	6.07535499583992	5.55434350925092e-06	0.000209578063750633	4.11579469180882
Gcgr	-1.85033874760893	3.28865409306627	-6.05825640615416	5.76924479586639e-06	0.000213759441199421	4.07876449364889
LOC684480	1.16535080277192	4.75159207771293	6.04368844293127	5.9590533483374e-06	0.000218539160550251	4.04718636465885
Inhba	1.22159591621463	6.62620546621547	6.02935582258416	6.15204176798495e-06	0.00022447145293541	4.01609291389482
Cyp26a1	1.2245864739644	5.6044091083331	6.01734695376401	6.3186645228424e-06	0.000228233972815031	3.9900212832337
Mecom	1.15657704017319	6.89644775448473	5.97513596384845	6.94191883236406e-06	0.00024477290512831	3.89824068615102
Prl3c1	1.41025390652588	4.56803208689287	5.97355760597606	6.96640852952505e-06	0.00024477290512831	3.89480463515082
Mms22l	1.07684819696802	4.38887797314835	5.95133981371693	7.32067700253182e-06	0.000252985703337494	3.84640521099161
LOC102551731	1.65774906926876	8.4175060757961	5.94168753488785	7.48028144310355e-06	0.0002541725281516	3.82536018477806
LOC102555465	1.42518053652544	5.38708749103939	5.94006513112905	7.50745618418032e-06	0.0002541725281516	3.82182173894974
LOC102546688	1.50931176282145	5.05608908086539	5.93062631637658	7.66756960182567e-06	0.000258147495540622	3.80122956491766
P4ha2	-1.32167150089171	3.78953717115613	-5.90831170904647	8.0601443413672e-06	0.000262155282921934	3.7525049006716
RGD1560191	1.24990445480773	6.85781762357473	5.89729598149456	8.26146527316219e-06	0.000266293329073945	3.72843002226897
Nhlrc3	-1.08847122069918	4.74672832763918	-5.88842839293836	8.42726096108145e-06	0.000269822502397565	3.70903953906537
Asb14	1.15403534098815	5.79451073451697	5.88651164845884	8.46354318537905e-06	0.000269902307304293	3.70484704082107
Mbd4	1.11110168009028	5.69187394806655	5.86342068518713	8.91340456071832e-06	0.000277959010769819	3.65430641164737
Zfyve26	-1.22459615881208	6.50750854905214	-5.8570277802725	9.04222383159027e-06	0.000279760043778054	3.64030289298228
LOC102555876	1.68257145637495	2.89436354016834	5.85211008367426	9.14261187514807e-06	0.000281333241619474	3.62952756181907
Gpt	-1.18058103406681	4.72441508116575	-5.83891030625557	9.41774153629319e-06	0.000286235628595668	3.60059126172023
RGD1307704	-1.11454250651032	5.22026643047576	-5.82659438354126	9.68208421410609e-06	0.000292415215676448	3.57357443466767
LOC102547664	1.22343925744492	5.05413336426068	5.82287527570806	9.7633916580696e-06	0.000292604056865571	3.56541259075936
LOC102548539	1.42237809547518	5.77756401245004	5.81038663109647	1.00415642412031e-05	0.000298876868595313	3.53799380687702
Sval1	1.57058571204035	1.99210042648536	5.80400222410831	1.01868879360155e-05	0.00030195196075909	3.52396998873455
Klrg1	1.4081298278727	5.01003864359707	5.77385876337478	1.09026224773838e-05	0.000317923125222859	3.45769526930621
LOC691921	1.04597290493002	7.27095531837564	5.77018782277759	1.09932297560929e-05	0.000319270042370892	3.44961718200705
RGD1306704	1.39998360426439	4.53096477342392	5.76688481510115	1.10754133213279e-05	0.000320362458566217	3.44234745700833
Tinag	1.59329945739962	2.68157222699136	5.75069714869019	1.1487359469972e-05	0.000327014415327363	3.40670171095602
Slc25a42	-1.92575374867826	3.08718353523541	-5.73109021725366	1.20073618189788e-05	0.000337097297893578	3.36348758706017
Slc13a1	1.41182569074208	3.56486424116212	5.72669873730139	1.21270903136295e-05	0.000338522427861626	3.35380283330651
Cxcl11	1.13261442194315	4.59181483346546	5.72128992412054	1.22762332358186e-05	0.000342021567825829	3.34187158156497
Cd46	1.05016683893925	4.82119225337528	5.70634922479812	1.26980223192817e-05	0.000348308165211516	3.30889733111458
Bbs1	-1.03635819545219	4.9494394980173	-5.70140344918349	1.28408840181177e-05	0.000348720825842941	3.29797657992912
Mettl17	-1.15039357765585	3.94297709159044	-5.69291713332659	1.3089853452385e-05	0.00035194518528538	3.27923176060369
Sema3d	1.17282971150444	4.16027489754449	5.68324489399035	1.33796355471546e-05	0.000358185550513771	3.25785789886724
LOC102552909	1.19842459273214	4.48347331198797	5.67414414968419	1.36582783346633e-05	0.000360089388228693	3.23773769210791
LOC102555913	1.28936559524595	7.11644696576244	5.66634875062929	1.39016639861669e-05	0.000362047683813652	3.22049628493238
Nedd1	1.000793623768	3.9248372960832	5.66236064638926	1.40278873898908e-05	0.000364674338367217	3.21167310488352
LOC102549278	1.5240120539277	9.43260787145855	5.64026557296131	1.47487076732186e-05	0.000373584296768448	3.16275972651358
Rpl39l	1.00160667919507	5.38427272743722	5.63783634845821	1.48302316993759e-05	0.000374691407575093	3.15737881559056
Vcsa2	1.68654008383434	2.95603558957411	5.62757725388988	1.51796297072756e-05	0.000379905645463241	3.13464727735766
Fbxo39	1.16894229736257	5.89335556654514	5.6230761951677	1.5335565423269e-05	0.00038075887332402	3.12467057204981
Capn13	1.05380536430296	6.5493448919975	5.62262846880929	1.53511657071883e-05	0.00038075887332402	3.12367805910228
RGD1564865	1.15161582941009	4.25858268988368	5.62189353818659	1.53768082757593e-05	0.00038075887332402	3.12204883040754
Tmem243	1.40450428480446	7.20887247080648	5.61081843226509	1.57685687725511e-05	0.000386182188542069	3.09749014853871
Pate4	1.72592538960761	4.67428087141386	5.59975743281882	1.61700031914183e-05	0.000393451514295079	3.07294993943458
Cped1	1.08418270188692	5.72310178311235	5.5996252234102	1.61748640058703e-05	0.000393451514295079	3.07265653921512
Igh-6	1.0030609519911	4.80910422631933	5.5988599973956	1.62030276335836e-05	0.000393470819696617	3.07095830755498
LOC102548785	1.73756109756512	6.26687288520462	5.59471883797714	1.63563107958717e-05	0.000395855764312209	3.06176696277968
Celsr3	-1.10107348504213	6.35462823139386	-5.59271269986881	1.64310983887386e-05	0.000396997429305053	3.0573136789368
LOC689589	1.23592403953989	4.40724406227303	5.53643976475683	1.86773864360412e-05	0.000435180076830677	2.93222890410931
Asic5	1.56909036732569	4.99852023719788	5.5349133952939	1.87425019195631e-05	0.00043599062717741	2.92883156943425
Prl7b1	1.78494603413237	2.88205485636694	5.53292989501426	1.88274648565865e-05	0.000437259506911611	2.924416420265
Gabrr3	1.12580273791271	4.51913385139876	5.52945397827103	1.89773037865922e-05	0.000439319998769805	2.91667829071819
Slc10a2	1.29231579330516	3.65992177012529	5.52286650587458	1.92646201520331e-05	0.000443827210425686	2.90200985329619
Ikzf2	1.66706029544097	7.45323993584429	5.51228348508392	1.97355250093246e-05	0.000451780107538297	2.87843538390051
Fstl4	1.30774459747095	6.50636880163782	5.50643826385846	2.00006308723951e-05	0.000454912909047876	2.86540994107976
Flrt1	-1.06699183349101	4.71892602796444	-5.49590939058771	2.04873579936113e-05	0.000457605172809859	2.84193895527849
Ccdc96	-1.3356246353545	4.49661654580559	-5.49500446744784	2.05297501925694e-05	0.000457605172809859	2.83992118841755
Kcnj1	1.86083864684564	1.99993203584639	5.48136050794929	2.11798672064308e-05	0.000469829116128075	2.80948860668834
Tmem177	-1.10555184936262	5.49235956178585	-5.44696606600825	2.29134652716335e-05	0.000497589088738676	2.73269214204631
RatNP-3b	1.9483292821512	5.37249196751466	5.44265573441192	2.31406899309016e-05	0.000501009877178676	2.72305993558064
Tas2r114	1.50599423618461	4.40996035232176	5.43665335506883	2.34609440112999e-05	0.000504728409663863	2.70964359388082
Ust5r	1.22937054371155	3.6054837658538	5.42753155150042	2.39563036682563e-05	0.00051097302898346	2.68924825387452
LOC102546738	1.41738875813385	6.48021202388606	5.42175188515346	2.42756711580124e-05	0.000514730160129182	2.67632148843259
Prdm5	1.15686679744739	6.14472735089991	5.41657268775361	2.45655426920956e-05	0.000518662333877933	2.66473505506185
Zfp780b	-1.03002688369147	4.55697146069861	-5.40608575782267	2.51633260293044e-05	0.00053042225072915	2.64126693909625
RGD1310819	1.70415963772601	3.3791097848216	5.38936358517167	2.61473534897705e-05	0.000544774425752087	2.60382413858751
Scai	1.78808161293129	4.83484386865557	5.33245445323341	2.97997158819984e-05	0.000590897538647737	2.47620680359264
Klra22	1.22294158936278	4.10190160083929	5.3279592674499	3.01094740971246e-05	0.000596217354848847	2.46611407151283
Adam3a	1.10646413149805	5.07380472434987	5.31327700911032	3.11442346297399e-05	0.000612489079394173	2.43313659522855
Slc10a1	1.69311228145402	5.12265042713869	5.30640373223044	3.16410085124418e-05	0.000614489218061933	2.41769220111568
LOC100910638	-1.10801847779317	4.86823813643765	-5.29910085248156	3.21776728260833e-05	0.000621296186269287	2.40127797940035
Sertm1	-1.01517699520739	6.61668605666488	-5.2961266181231	3.23988851780794e-05	0.000622507879487843	2.39459165737854
LOC102551303	-1.48595068944983	4.41381557335545	-5.29508154307143	3.24769807766149e-05	0.000622507879487843	2.39224206189373
Zc3h3	-1.72317512848572	3.0988789530665	-5.28851673164651	3.29719509478683e-05	0.000628468869619601	2.37748053939633
Fbxo15	1.53389724373709	4.27640374458572	5.28126427090198	3.35276981353123e-05	0.000633369498545664	2.36116848287995
Igf2bp2	1.01482536106331	6.9776651884205	5.26999751695774	3.44100224554781e-05	0.00064612284229248	2.33581868669341
Fcer1a	1.64360520347792	4.13584970114212	5.26150924729984	3.50903298626096e-05	0.000654291286776753	2.3167132874726
Nppc	1.1916070910734	6.70337518548852	5.25440352273755	3.56703418326579e-05	0.00066252820954301	2.30071506685734
Ptprq	1.6022694948015	4.50326418192889	5.25276972821209	3.58050750014458e-05	0.000664049952350459	2.29703605469631
LOC102547184	1.9312704549966	4.06425781869303	5.24886055663106	3.61295549461981e-05	0.000667825105687409	2.28823239882233
Cntnap1	-1.15214259060222	7.93072457984291	-5.24690987216491	3.62925879355755e-05	0.000668453660725689	2.28383888159273
LOC366225	1.231922736895	4.51369466870882	5.24664417788852	3.63148517686953e-05	0.000668453660725689	2.28324043520976
Sim1	1.44146354709019	3.24100693695985	5.24322235244796	3.66028277762739e-05	0.000672033527601166	2.27553263649405
Fam83h	-1.0090287952213	3.80332289060488	-5.23431813880716	3.73631263506327e-05	0.000681970954109201	2.25547100617112
Cabs1	1.6774953280199	4.75828302803297	5.23067021961929	3.76792280588877e-05	0.000686535592616691	2.24725018253321
Fcnb	1.09027068326763	5.1610576421872	5.22206678397013	3.84355506686163e-05	0.000696783702915546	2.22785747154785
Ces1c	1.56953482686159	6.25055617267809	5.21955605314262	3.86591635947938e-05	0.000699954831031179	2.22219698305729
LOC100910996	-1.07246249350958	5.89647765719419	-5.21383179016878	3.91739410793721e-05	0.00070838311566925	2.20928961834285
LOC102554178	1.46742318821336	1.86531524481288	5.21243907736723	3.93002369226176e-05	0.000709774128140138	2.2061488570095
Mrps15	-1.00575387720977	6.98982043538183	-5.21064962598126	3.94631181284538e-05	0.000710929556659965	2.20211316550682
Klhl4	1.36356992164204	3.10156065683869	5.20270212144351	4.01948565842213e-05	0.000720500322013424	2.18418630959247
Dxo	-1.84929143221055	4.65909401168246	-5.19632251917802	4.0792204765116e-05	0.00072776611324341	2.16979245279835
LOC102556209	1.41555548189043	6.68162662080039	5.19621137639419	4.08026911014321e-05	0.00072776611324341	2.16954166028922
Actg2	-1.09513121355451	4.57420506216689	-5.1904367417855	4.13513147984846e-05	0.000734816441956754	2.1565099111415
LOC100360342	1.0092913950239	7.00472747901171	5.18956166120241	4.14351042178415e-05	0.000735294215331372	2.15453486665385
LOC100911806	1.02749577329059	5.92993919998512	5.18908835021303	4.14804958704607e-05	0.000735294215331372	2.1534665852528
Neurod1	1.00316022570669	4.70928834377085	5.18708079495259	4.16735876419788e-05	0.000737807261011191	2.14893525812412
LOC102556515	1.62339371137959	5.90924985577952	5.18356454026405	4.20139938280517e-05	0.000740187714794205	2.1409978250747
Tas2r123	1.68369164396835	3.09848121128238	5.18253647731202	4.21140527465922e-05	0.000741042377337833	2.13867693905944
Myf6	1.52372601492885	5.99758626380807	5.18193303301296	4.21728972931364e-05	0.000741170625288666	2.13731460503135
Ajap1	1.06888588109228	5.41360460272147	5.16883153125408	4.34712884081042e-05	0.000754762369752302	2.10772968191329
Tmcc1	1.15589368799514	6.50232160332126	5.16600813853465	4.37563721132877e-05	0.000757943351932295	2.10135234091573
Mcpt3	1.23987754701656	5.2146793299915	5.16597286354763	4.37599458892463e-05	0.000757943351932295	2.10127265960666
Hgf	2.24724549860135	3.59594101099831	5.16532958970375	4.3825169223271e-05	0.000757949575482363	2.0998195762492
Brf2	-1.09184139810695	4.68240523966804	-5.16422607785128	4.39372875093513e-05	0.000757949575482363	2.09732679252897
Slc38a4	1.004756912565	6.06417021364428	5.16389287863819	4.39711982437598e-05	0.000757949575482363	2.09657409200506
Tfap2b	1.28781810775302	6.57657491661773	5.15384286244614	4.50066133459911e-05	0.000772094359739818	2.07386698953452
Col9a1	-1.03716392612338	3.81860513154695	-5.14904340956275	4.55097878989122e-05	0.000777175155374799	2.06302033423455
Prrc2c	1.25499685461181	9.7238668168872	5.14895582249382	4.55190234297148e-05	0.000777175155374799	2.06282237314191
Gata3	1.19807462942887	6.11724794135231	5.14580255937037	4.58527872326303e-05	0.000780654932193812	2.05569509511199
Acvr1c	1.44243438842425	3.80127544673572	5.145535601114	4.58811578812367e-05	0.000780654932193812	2.05509165835045
Lin28a	1.2213666683474	4.52044284581069	5.13795518931143	4.66942413922085e-05	0.000791599545111308	2.03795452532734
Gatad2b	1.03096983786139	5.6925930715902	5.12536944982113	4.80766601500695e-05	0.000807105472149384	2.00949225955979
Ebf4	-1.60341820127827	4.17684908750265	-5.11841802759659	4.88579507295976e-05	0.000815680665556727	1.9937667795291
Dpysl4	-1.2278886000347	6.85380648643658	-5.11011241333496	4.98083699448182e-05	0.000827797833903706	1.97497318328342
Clca4l	1.09400040234675	4.5927928872826	5.10362289345822	5.05640202587291e-05	0.00083745202216531	1.96028545869488
Fut9	1.36270583145767	2.02928906940972	5.09897955786999	5.11118322203602e-05	0.000843609299655451	1.94977432399881
LOC102552364	1.18376445097233	3.9302846053196	5.09838911033852	5.11819225810709e-05	0.00084378114198334	1.9484376141289
LOC100910226	1.30887011626299	4.06586942408587	5.09452834032466	5.16426349194609e-05	0.000847472756349208	1.93969662544533
Ppp3r2	1.44559653559622	3.54074703326243	5.09405331209881	5.16996109709415e-05	0.000847472756349208	1.93862106215136
Rad18	1.16838591872079	7.45202591973779	5.09242812805225	5.18950225932236e-05	0.000848882897636197	1.93494118285711
Ugt2b15	1.35501231023735	4.07889353383523	5.09235582990591	5.19037330983735e-05	0.000848882897636197	1.93477747487015
Amy2a3	2.10185473411708	4.12544797303092	5.04544990987193	5.78797637838089e-05	0.000925961416909086	1.82848858194456
Prl8a9	1.38967879726069	4.81738014691887	5.04071372752638	5.85207368096893e-05	0.00093269857247904	1.81774792840538
Npas2	1.13210772852527	6.24401042682039	5.03410978767022	5.9426523967427e-05	0.000940876331008514	1.80276906690567
Semg1	1.51975664802362	4.78233956441776	5.03053700809186	5.99224766894058e-05	0.000945658586190207	1.7946641719395
Adam4	1.01134872824325	5.81850924177319	5.0212913968652	6.12254799294914e-05	0.00095984460138099	1.77368643637558
Rup2	1.75463065058506	4.47807716201236	5.01786404867102	6.17157725525383e-05	0.000966477065593998	1.76590855094136
Ncoa2	1.14972811877443	4.8656766667256	5.01733200544512	6.17922392271985e-05	0.00096662157903178	1.76470108415896
Ns5atp9	1.06948664934606	5.76834820171892	4.99776786284458	6.46717999727821e-05	0.00100077696061218	1.72028763274172
Tacr3	1.07246030536746	5.11089030800389	4.99269000506615	6.54411852977093e-05	0.0010072617557172	1.70875611789208
Ptgis	1.04604758861038	6.25417859031014	4.98394302811897	6.67883354922765e-05	0.00102034974605416	1.68888840314569
Cwc22	1.22630605993096	6.95666249998103	4.9462244734058	7.29271575036669e-05	0.00108642571634478	1.60316071134812
Oxld1	-1.21836754892811	5.1898665768696	-4.94162774499077	7.37133902637389e-05	0.00109432173907679	1.59270724238697
Pcdhb19	-1.17218551850435	4.97475538859371	-4.9311251471697	7.55421584469548e-05	0.00111269884204244	1.56881847645642
Prl2a1	1.58383642975662	3.10164643682642	4.91622265291828	7.82162429724831e-05	0.00113236325173456	1.53491084356802
LOC100912517	1.39660502755773	7.42627326363512	4.91227483143447	7.89405657283503e-05	0.00114169977154	1.5259262287835
Vom2r75	1.71687972572191	5.07420739891363	4.89201188947873	8.27666248627639e-05	0.00117807227626445	1.47979716640879
Ubiad1	-1.78249957280417	4.09543476184197	-4.89040374052308	8.30782041905805e-05	0.0011813375503895	1.47613519993633
Fut2	1.11809929989184	4.37518981122715	4.8895556774217	8.32429946916382e-05	0.00118251115779347	1.47420399162668
Mlana	1.9364339560939	2.38380638194726	4.88647486283772	8.38444299744388e-05	0.00118870564626482	1.46718803286745
Serpinb2	1.53538955711963	3.51682271611211	4.87722906666215	8.56759367900468e-05	0.00120443836106168	1.44612942454223
LOC102556932	1.5204039168705	7.69248769567035	4.86278401098559	8.86187962723394e-05	0.00122970594100361	1.41321960439652
Frrs1	1.61127671839484	6.23926380783287	4.85894783665074	8.94173867696382e-05	0.00123246821879225	1.404477892876
Cyp2a2	1.74612706478404	4.37858957212443	4.83888782769997	9.37135359001716e-05	0.00127457501617868	1.35875363997594
Rdh13	1.02101595352511	5.50959901370324	4.83788073136311	9.39346460744589e-05	0.00127637473720834	1.35645755257948
Tstd2	-1.07580311231558	5.13027358866283	-4.8345537285109	9.46688559695699e-05	0.00128513642438011	1.3488719301603
Ereg	1.28292618192103	4.79126251448071	4.83272911753568	9.50739774565959e-05	0.00128577939785139	1.34471155225685
Wnt5a	1.00703854349726	6.16257360026073	4.8176144598474	9.8498076633927e-05	0.00131599289004585	1.31024163983752
Ccr3	1.64071667928322	4.01215012302803	4.81710460572668	9.86157303232459e-05	0.00131634144765737	1.30907869215287
Bend7	1.07338272268707	5.35469782832569	4.80981727624897	0.000100312970921894	0.001334041877866	1.29245535430227
LOC102549786	1.1316056080532	4.47430692001121	4.79806407936518	0.000103112808546629	0.0013637072085247	1.26563950272045
Arl9	1.06753541579569	5.18345235296733	4.7829216574139	0.000106836869017053	0.00139975444445453	1.23108145124835
Zswim5	-1.07872943738537	4.25566036568216	-4.77967106834092	0.000107653872413891	0.00140693824529281	1.22366160028603
RGD1564534	1.61562135899412	4.77046466003894	4.77562937724231	0.00010867852695694	0.0014124522604219	1.2144353097469
Ugt2b17	1.20176796278146	3.40010227478047	4.77346211270308	0.000109232029727919	0.00141461638583855	1.20948762455308
Fpgt	-1.05223655430032	4.74365275182379	-4.7663302051815	0.000111073663310906	0.00142674884534814	1.19320461871041
Tmprss11d	1.52868373217944	4.02355775951712	4.76241841390117	0.000112097079955453	0.00143191960119017	1.18427259014594
LOC100912248	1.16811639930114	4.6244196232206	4.75601340059691	0.000113793403272282	0.00145005712211983	1.1696462234767
Crtc1	-1.37148945866187	3.70368846790869	-4.7490327196341	0.000115671751304478	0.00146637348316813	1.15370329990137
Cdon	1.22029065761519	5.24013190726268	4.74828178478177	0.000115875668983595	0.00146639843072902	1.15198814582901
Irs1	1.09140827672003	6.29444622682049	4.74204613037209	0.000117583066001648	0.00147889252566902	1.13774485468221
Tmem178a	-1.1127415986094	4.49341264067239	-4.73997849646573	0.000118154803138332	0.00148348772918486	1.13302167652588
Sfmbt2	1.15157628662627	5.37941463707353	4.73861882767067	0.000118532305582282	0.00148563245427279	1.12991563636019
LOC102554049	1.08611686953113	4.86166376170208	4.73258321794563	0.000120222816472718	0.00149897936653235	1.11612693183401
LOC501406	-1.00721346151506	3.91191568362893	-4.73215442803813	0.000120343838739192	0.00149918806387749	1.115147280543
MGC94891	1.02217231369163	4.5947467334128	4.70668782495933	0.000127756750324713	0.00155251990081833	1.05695115744036
Zfp53	1.16851147119515	4.05517070225384	4.70161047638883	0.000129288956164498	0.00156584501585579	1.04534548592906
Cst5	1.48820706975277	1.93603886327634	4.69412730542356	0.000131581071158846	0.00158426254520902	1.02823892320156
Prl8a3	1.55142898551989	3.49884833015377	4.68805719597976	0.000133470473115744	0.00159631574169046	1.01436114201247
Serpinb3	1.11708485744586	3.10660187107803	4.67377255347702	0.00013802555658631	0.0016317889814842	0.981697789772467
Ak4	-1.1498538067681	3.45016366134062	-4.66600269774256	0.000140568774014884	0.00165505052845043	0.963928265026789
Glyatl2	1.33903663422813	4.3062802417999	4.65510114328132	0.000144216998216004	0.00168011634226359	0.938993243141836
Slco1b2	1.24592111863209	3.27300590970177	4.64821758511596	0.000146569659563141	0.00170063391919267	0.923246582017779
Hbg1	1.74481656141812	2.30649503565787	4.64666508270249	0.000147105603650248	0.00170519775750303	0.919694909419006
Fmo3	-1.17267972216664	4.7026176828788	-4.64608224986688	0.000147307315268528	0.00170519775750303	0.918361538583292
LOC102549716	1.11814055601372	5.75560289470956	4.63526646975698	0.000151101585070675	0.00173639998958915	0.893615942454149
Rorb	1.04824647153299	5.53561862929255	4.61521914124892	0.00015839708001875	0.00178597366458789	0.847740213211356
Chrm5	1.62049509439117	4.28263986291954	4.614510270601	0.00015866145314013	0.00178755254729037	0.846117845356874
Cps1	1.04686259115177	3.50248162171606	4.613153858168	0.000159168567847051	0.00179045957071143	0.843013432293044
Olr416	1.54688289838185	1.82582242180674	4.5971259165094	0.000165286075975289	0.00184055199707263	0.806326628695044
Ctrl	-1.1258668764202	3.99088684419994	-4.58838717748589	0.000168720764285143	0.00186149632184437	0.786321476012199
LOC102547254	1.02190811880865	5.17553220476982	4.57957420277599	0.000172257515000414	0.00188891993565671	0.76614446735303
Sh2b3	-1.07668490991501	5.53282419747002	-4.57834519469858	0.000172756632692898	0.00189214066985857	0.763330546500997
Ugt2b1	1.0755001942882	4.04467140535152	4.57377885489232	0.000174623891321179	0.00190181292547975	0.75287520373263
Zfand4	1.38352965142106	5.82243405633647	4.56793683959311	0.000177042486824515	0.00192087757780319	0.739498303345639
Gorasp1	-1.04867471395832	5.93460726089179	-4.56649247717134	0.000177645640304789	0.00192451674832076	0.736190919454831
Chst10	-1.16104323744784	4.57165745161644	-4.56480217921053	0.000178354124514041	0.00192783375489763	0.732320319255432
Zfp455	-1.78141255649056	2.96441305562753	-4.56310703885297	0.000179067498004263	0.00193398377420327	0.7284385670952
Zbtb10	1.0659098233959	4.83314600759574	4.55723694308973	0.000181560128023732	0.00195090165781303	0.714995977926679
LOC102547990	1.18541111480017	6.77456354675651	4.55241004215062	0.000183635957752196	0.00196537098359295	0.703941767953585
Teddm1	1.5185653682497	3.10820149165093	4.55148492710731	0.00018403652981526	0.00196560858293029	0.70182308275041
Klrc1	1.66521627828628	1.68322836629707	4.54499491840444	0.000186871543974844	0.00198850134432447	0.686959267557454
Icam2	-1.28993060123648	3.58570678892119	-4.54037166554751	0.000188917903355841	0.00200730508399377	0.67637029908157
Clec2d	1.14542565761315	4.87172676950585	4.53529759787637	0.000191189795978946	0.00202695022639626	0.664748322038371
Cyp2c13	1.20473203546134	3.11727140828102	4.52888729988032	0.00019409936737798	0.00204873164862396	0.65006506750063
Hoxc5	-2.00083074307829	3.81584797948011	-4.52267701487179	0.000196960679598206	0.0020683029436843	0.635839251366192
Lilrb3	1.3751133469069	5.77303777485061	4.51978096571117	0.000198309483818443	0.00207783976342416	0.629205080943473
Vom1r97	1.22880235484049	4.10477421240771	4.51948682784463	0.000198446994656468	0.00207783976342416	0.628531271971752
Prol1	1.44402408730289	4.11541797538726	4.51907926330879	0.000198637691700512	0.00207832274809793	0.627597623558911
Myocd	1.30314321849801	7.10354356977356	4.51146954915612	0.000202232311531863	0.00210368430577573	0.610164792145103
Gc	1.02519816327953	4.04145947257775	4.50544309831258	0.000205125458544298	0.0021260876654887	0.596358344543669
Styxl1	-1.09264007978153	4.85491379463474	-4.49657306340081	0.000209459712586469	0.00216321323860853	0.576036314805542
Hoxb6	-1.0089968541033	5.8179958739568	-4.49584702717011	0.000209818538650494	0.00216536346851364	0.574372851246967
Nfkbid	-1.67613793900615	3.21980830624732	-4.47893828479421	0.000218352540119993	0.00222803891333663	0.53563023872954
LOC102552168	1.06979817382158	5.72034628667059	4.47810771153042	0.000218780625794672	0.00222841290258986	0.533727071073102
Art1	1.54326637756494	3.19991626641347	4.46719118325268	0.000224486235676029	0.00225837237514247	0.508712294916505
Tmem144	1.20211077634109	5.58695573652216	4.4653569751192	0.000225459484982959	0.00226543243140432	0.504509152347506
Cxcl1	1.04532012542832	3.93744658493469	4.45384718344727	0.000231664336234416	0.00231278229007358	0.47813334296128
Il2	1.07685296967465	4.19665934285829	4.45329859728787	0.000231964327130377	0.00231417013659008	0.476876172607141
Piezo2	1.03683560532384	5.54890238748334	4.44420713757461	0.000236993214496206	0.00234966513903273	0.456041298544751
Asb11	1.26230575112367	3.25726615674354	4.4415591544569	0.000238478445509219	0.00236113370016566	0.44997279468374
F5	1.27323112560177	4.81087072981389	4.44052233977499	0.000239062532754281	0.00236528766061634	0.4475966643801
LOC102548331	1.444776151116	7.21964603012549	4.44004606219878	0.000239331324647621	0.00236541296496905	0.446505147814104
Odf3b	-1.66561752116873	3.48659075302945	-4.43689733829314	0.000241115999734982	0.00237742360232517	0.439288968691905
Myrf	-1.39431409111561	4.0783161185318	-4.41399130563326	0.000254508123654909	0.00246550457254918	0.386791534042213
Klrb1c	2.01798185288966	3.98573500422077	4.40480473891077	0.000260086914326172	0.00250100968585488	0.365736492595244
Sult2b1	-1.24250175137478	3.59270440618656	-4.40312239266013	0.000261121800394557	0.00250760654807758	0.36188062797669
Taok1	1.03525866477764	5.90103599340028	4.37078031823732	0.000281841131328712	0.00264541896030333	0.287753107467239
Cyp2c6v1	1.7543863154014	6.09629371515601	4.36532379594049	0.000285496127677938	0.00266685661565824	0.275246850136964
Drd1	1.00627440328931	5.27396907728573	4.35797856671092	0.00029049153691313	0.00269079016408709	0.258411800759949
Dedd2	-1.44975667164975	4.21161836748334	-4.34873974584576	0.000296899571729339	0.0027345438368794	0.237236918093537
Gnat3	1.08390543555793	3.54106203064445	4.3433791301152	0.000300682553406694	0.00276007779850788	0.224950824808317
Ankrd2	1.28702323226111	3.20611070106543	4.3384455096347	0.000304206950744881	0.00278154327098424	0.213643489119506
Pmel	-1.27636300218025	4.71984516983346	-4.3353259333721	0.000306456830347333	0.00279544631540181	0.206493817035243
Slc19a1	-1.21548600581796	4.23248869407136	-4.31500102659351	0.000321529911726921	0.00290070807266177	0.159913268950511
Lmnb1	1.04719644758225	6.40363431831114	4.29700944457516	0.000335492163397641	0.00299591199849668	0.11868310141568
LOC100912003	1.52115953921939	3.36975353019183	4.29652792413037	0.00033587408550743	0.00299591199849668	0.117579676283529
Fam154a	1.39414348839958	6.43697371541543	4.29217837264136	0.00033934378962846	0.003014571785263	0.107612605414029
Sult1e1	1.53492777266148	4.24775482110936	4.28186822557266	0.000347712622531615	0.00307802750093257	0.0839876170432987
Grpca	1.22151097492789	4.46109570676944	4.27974143140654	0.000349464542139158	0.00308961409834284	0.0791143808245058
Macrod1	-1.92903945949098	3.97996847999835	-4.24375230448037	0.000380488566572165	0.0032951226705069	-0.0033393319084345
Fbxo16	-1.01320985591152	6.22896128884006	-4.23720794923049	0.000386419751133803	0.00333243571823608	-0.0183305971553596
Slc25a31	1.35824053449575	4.01563598211253	4.22149322866915	0.000401043085536669	0.0034277023767391	-0.0543251761780867
Car3	1.59532712343493	5.80699357327518	4.21998300286537	0.000402477292697941	0.00343271338909328	-0.0577840824713078
Fam72a	-1.25186746238243	2.62783171371162	-4.21987032958589	0.000402584500139905	0.00343271338909328	-0.0580421388281795
Vom2r31	1.20266241772067	3.73067513305123	4.21294691408221	0.000409227219177527	0.0034749264636126	-0.0738983536118436
Rcor3	-1.40757261808314	3.33339215983344	-4.21097930915009	0.000411135001320073	0.00348700694924919	-0.078404427852969
Camp	1.14362451907893	5.01338088184177	4.20557588467032	0.000416420072329158	0.00351937387407641	-0.090778526277008
LOC102551758	1.13557395934226	6.07070293641474	4.20243531932149	0.000419523048807992	0.00353935642585898	-0.0979702569052883
Ctsr	1.37440425899102	2.86113009157484	4.20001365296636	0.000421931527859059	0.00354718575701861	-0.103515585756496
Sall1	1.03834960509302	6.82984944034931	4.16393467086251	0.000459497428143737	0.0037682458796317	-0.186114235536406
Ccr1	1.60609237554497	2.4094668462704	4.16090228183899	0.000462803268178446	0.00378887231397115	-0.193054888884409
Dusp7	-1.01680603984926	7.00541786149438	-4.15834786170559	0.000465606491393836	0.0038074851651182	-0.198901335011031
LOC102549197	1.39560260180515	3.30820675592008	4.15552576837612	0.000468723208868447	0.00382644227750868	-0.205360190496533
Calml3	1.00987641089036	4.4466630714621	4.15323205133911	0.000471271753254814	0.00384070449251202	-0.210609584534714
Usp44	1.77927754765889	2.76925854445996	4.15196018397094	0.00047269089046814	0.00384790727144393	-0.213520306305032
LOC360919	-1.43496672363315	5.21741163953343	-4.13576039210525	0.000491144744698881	0.00396069220726548	-0.250589694833311
Ctsj	1.6146525196349	4.10636670282659	4.13044482235865	0.000497355529463364	0.00399855812249973	-0.262751229819684
Ino80b	-1.1217481038142	3.86336920364613	-4.13024150953049	0.000497594635583752	0.00399855812249973	-0.263216371758998
Daxx	-1.42562534290237	3.91359561308929	-4.1253478620791	0.000503384606656318	0.00403831311679198	-0.274411695492166
Olr442	1.68943580741773	2.90343559047339	4.11731825084929	0.000513031177400972	0.00408736163472359	-0.292779415519096
Mycbp	-1.22350008918007	5.00582939047764	-4.10913510033591	0.000523052298092755	0.00414292002059584	-0.31149594812588
Ifnb1	1.52594608321702	3.1598126272708	4.10477248977967	0.000528474457189733	0.00417895973408119	-0.321473105755404
N5	1.28509444152287	6.25527544552689	4.09995973619341	0.000534521254172759	0.00421287146380898	-0.33247888330967
Qrich2	-1.26040850780312	2.36355365248527	-4.09530128721863	0.000540439999809167	0.00424555488374676	-0.343130939822995
LOC102554078	1.64256677960745	2.56530160531625	4.09467547222988	0.000541240094948293	0.00424951808027125	-0.34456186954105
Klrh1	1.62698373733979	3.07774106365874	4.09173982230136	0.000545009100472746	0.00426978246779084	-0.351274042493667
RGD1559600	1.4132139962873	3.93651130988208	4.08888911375671	0.000548694137528971	0.0042916359744921	-0.357791671359946
Galnt4	1.01273590281217	3.91551982712728	4.08616588792292	0.000552237618503879	0.00431231287540019	-0.364017526112179
Dnajb13	-1.46256223588103	2.361102387272	-4.08543675932536	0.00055319023838744	0.00431740655106288	-0.365684412679483
Card10	-1.14830919555232	4.56220688874377	-4.08519602701375	0.000553505119786371	0.00431752013133417	-0.366234754499373
Krt20	-1.22007419033021	3.16362767341278	-4.07419605520029	0.000568085803094294	0.00439311538745754	-0.391379380467519
Ctxn2	-1.69845929643588	3.52355113731898	-4.06986586343117	0.000573930199470207	0.00442029051560459	-0.40127627296826
Ifnk	1.49234019749665	7.31489357067087	4.06910761444483	0.000574959755412367	0.0044235986009411	-0.403009209353144
Sema4d	-1.02535671037268	5.3072501527139	-4.06402282836881	0.000581911713711071	0.00445450628131542	-0.414629557254115
Gtf3c5	-1.02413592474926	4.98239652164097	-4.05767390645933	0.000590709909292722	0.00450506400848391	-0.429137242340784
LOC100913004	1.471632108448	7.07974963012812	4.05372791174182	0.000596244954763891	0.00452566920257957	-0.438153168685888
Sult1b1	1.09260623698528	3.76525679260636	4.05089892872274	0.00060024499480705	0.00455122470746105	-0.444616473187944
LOC102548585	1.08230858791139	4.96516016771314	4.04833554771665	0.000603892607270588	0.00456203895014292	-0.450472642792466
RT1-Da	1.2025229125924	7.34277086800606	4.04416240371523	0.000609878235948638	0.00459856655211602	-0.460005735402987
Ccl28	1.19978962263017	5.3398174472233	4.04407280087264	0.000610007402259687	0.00459856655211602	-0.460210414302336
C1qtnf1	-1.0436432064484	4.53798236035662	-4.04297348113935	0.000611594341845537	0.00460803589986166	-0.462721548570615
Ecscr	-1.3190094621435	5.49757245683511	-4.04109854677343	0.000614310440722383	0.00461889481999214	-0.467004256819209
LOC102548822	1.18860625244704	1.9218630391416	4.03844261638216	0.000618178528888093	0.00464326986491619	-0.473070620333863
Mybpc1	1.05185784274503	5.3236532128135	4.03356182460359	0.000625350361144318	0.00469208600825194	-0.484217858290295
LOC102554844	1.13654686571222	5.31848962165665	4.02111204250795	0.000644022136606082	0.00478720901543384	-0.51264656445276
Ppp1r12b	-1.33515867053334	2.7279636961081	-4.00329579773655	0.000671713418243027	0.00495461883050886	-0.553315570126729
Pnoc	-1.036221379542	3.20805397119489	-3.99446853040662	0.000685869952566603	0.00502906912870054	-0.573459217453903
LOC102554959	1.60427003094903	2.43506395134225	3.99311362579823	0.000688069018907562	0.00503906276913658	-0.5765507034719
Slc22a24	1.15934262437398	3.94150741051304	3.98779654999822	0.000696766955476901	0.00508463033093194	-0.588681686227387
Rpl28	-1.33100644966849	3.2806835421724	-3.97886615340953	0.000711622968515071	0.00516942485870271	-0.609052907506345
Kdm1b	-1.00884170312115	5.79134267359281	-3.96262773234833	0.000739449256811328	0.00533115472212621	-0.646082628434796
Tp53inp1	1.29290049680107	3.71658753973768	3.94394410705906	0.000772808647382349	0.00548366096484139	-0.688668541057013
Slc25a21	1.14529610231444	3.94021433462283	3.9412156295219	0.000777804102798881	0.0055136645867045	-0.694885774606558
Kap	1.07643103005973	4.07919589014923	3.9358226489795	0.000787772626507058	0.0055429818043757	-0.707173059952269
LOC102556470	1.01878153336667	5.82643300096409	3.92240998955912	0.000813119696892885	0.00566621849856137	-0.737724009969212
Ampd1	1.08815115272916	4.61966144161394	3.92091946309007	0.000815986101719786	0.00567856265369916	-0.741118346932445
LOC102549110	1.20954211493198	5.38169513531305	3.91021374675745	0.000836871590733958	0.0057812907200343	-0.765493756659986
Abcc10	-1.45180051109761	3.00564585465929	-3.9009285089236	0.000855415933753101	0.00588395189647587	-0.786628515146703
Fnd3c2	1.27086722742018	3.23232935587489	3.89104240512687	0.000875609617582837	0.00598846996306892	-0.809124228616634
Gpx6	1.39179249147835	2.81204208624574	3.88337622132675	0.000891594459297752	0.00607755426593859	-0.826563668976203
Ccrn4l	1.00530652246271	7.62450640860765	3.8792732641032	0.000900268399875257	0.00611637926115629	-0.835895515173655
Rfwd3	-1.57434113859962	4.79439547860578	-3.87866837121266	0.000901554260250804	0.00611933146617826	-0.837271189543473
LOC102549521	1.02776651022165	5.65562410493641	3.87125313606972	0.000917466428878656	0.00619807207780055	-0.854133016418325
Crybb1	-1.15652513675909	3.63687449866901	-3.86352302092978	0.000934351424611556	0.00629144547082704	-0.871706416944264
Spink3	1.01352827613275	2.21945509802344	3.8603302419194	0.000941415219818158	0.00632960848637369	-0.878963437545867
Prl3a1	1.16155732220601	3.6648301441511	3.84374646755294	0.00097896785055439	0.00650871527244003	-0.916644604952315
St18	1.41365624385142	2.64695454956905	3.8412004646962	0.000984863322897784	0.0065366551846623	-0.922427612521754
Dlgap3	-1.06080722946301	3.75650925091806	-3.84032867487521	0.000986890112879979	0.00654623249074651	-0.924407680859686
Aadac	1.36281387779022	2.06584345327074	3.83509601560044	0.000999142635903458	0.00660702600448395	-0.936291149677645
Scmh1	-1.16808876285178	4.75833243501344	-3.83490062436765	0.000999603067143624	0.00660703158310655	-0.93673484343222
LOC102547290	-1.51929065271677	4.42223074571894	-3.83239288898934	0.00100553117390261	0.00664005872844116	-0.942429121181964
Pou3f3	1.18610785907116	6.11491055068383	3.82765601426047	0.00101682418618927	0.00669316140139971	-0.953183651251748
Loxl2	-1.10786116269305	3.67998152951555	-3.82561611916117	0.00102172612269057	0.00671313287925029	-0.957814422381969
Rasal3	-1.1206092013463	3.56561469522456	-3.79993133815498	0.00108549118442144	0.00699776738441375	-1.01609113252332
Tnfrsf25	-1.14804755919889	4.1645904979836	-3.7902540007424	0.00111052679921647	0.00708025792438478	-1.03803325607791
Ooep	1.04975328395657	4.35100431058988	3.79022612974186	0.00111059972311406	0.00708025792438478	-1.03809643787618
Alg8	-1.17191049739812	5.32525775504816	-3.78614837946313	0.00112132040062858	0.00712963382549157	-1.04733968273792
Acad10	-1.33280869114841	4.16059241534269	-3.78363768485592	0.00112797215560485	0.00714664068266872	-1.05303005068571
Mamdc4	-1.19356696216685	3.32573263577805	-3.77538368601873	0.00115011694841989	0.00725815682637589	-1.07173326204456
Pacs2	-1.17029582131901	3.18944895387463	-3.7722468762178	0.00115864529141811	0.00729596351705072	-1.07883948507109
Prdm15	-1.23375969222207	3.51901124993907	-3.76926195381246	0.00116681887234099	0.00733458159544119	-1.08560076349581
Cyp3a23/3a1	1.14803173236812	3.82569875106467	3.75763848014848	0.00119919539381894	0.00747221653265601	-1.11192157178953
Slc6a13	1.26734138854334	2.10912728523079	3.75748470283211	0.00119962964366792	0.00747221653265601	-1.11226970680197
Tdrd1	-1.29982529756487	3.02556769112829	-3.74311222457417	0.001240911133705	0.00765636843697126	-1.14479728839883
LOC102555751	1.27661583728919	5.2507480358076	3.73822130807713	0.00125527752484039	0.0077218098832287	-1.15586170826814
Snx33	-1.02753255771448	4.40446415516135	-3.73467583380664	0.00126579471648835	0.0077541357125758	-1.16388092571246
Gpr75	-1.31255422425947	3.02394540211446	-3.73234944392221	0.0012727430089483	0.00777627742356801	-1.1691421106144
Grik5	-1.20181565377375	4.05842124034904	-3.73128078938869	0.00127594743318283	0.00778896828001542	-1.17155871486343
Prl3b1	1.52961425015239	2.1265895117358	3.7265907989593	0.00129010535453988	0.00785345379004889	-1.18216306684193
Mc4r	-1.21657217965498	3.5887156738996	-3.72263866830526	0.00130215651325525	0.00789531928914278	-1.19109733283736
Sult2a2	1.41330965848058	3.95149403942301	3.71819694745653	0.00131583358933737	0.00795141810858092	-1.2011364612134
RGD1305807	1.07714930439594	5.4821269686717	3.70650708887255	0.00135251248888411	0.00810492686127467	-1.22754794549838
Enkd1	-1.16705646156774	3.78490969858185	-3.70314145126439	0.00136325904199883	0.00815035010159134	-1.23514943380554
LOC102546992	1.01942979909497	4.7376680694171	3.70139583974687	0.00136886604018611	0.00816548472768279	-1.23909152485365
Il3	1.16505471162194	3.20422201303172	3.69962063069406	0.00137459150232478	0.00819623701261758	-1.24310012214203
Btbd16	1.03275347538962	4.97772655760065	3.6958450447158	0.00138684752618032	0.0082419677703052	-1.2516246449861
Dmrta1	1.01445700473334	3.27520635638541	3.68876474616066	0.00141012314272161	0.00835267008643008	-1.26760640258931
Lao1	1.4522949828597	5.83849446050234	3.68636604506232	0.00141809585320493	0.00838403171767609	-1.27301955012778
LOC102551473	1.10743541490469	6.17047595591838	3.68385432806649	0.00142649197321041	0.00840694102224008	-1.2786870648415
Nelfcd	-1.68795337586878	5.05367044357208	-3.68066818486059	0.00143721330094341	0.00845391915481281	-1.28587537605561
Ccdc67	1.19568076980236	2.92490407363562	3.6745273541712	0.00145810232656863	0.00855578736602069	-1.29972663282066
Nudt8	-1.42211825358441	3.42127967754602	-3.66420242733396	0.00149390274062174	0.00871060314744056	-1.32300600633809
Sell	1.00699386755804	3.76342873331992	3.66262293796733	0.00149945549806267	0.0087365729705616	-1.32656617953261
Sstr3	1.4575794534877	2.77421199099529	3.65584361433804	0.0015235209950714	0.00884934861622079	-1.34184354932745
Smr3a	1.01723216670583	3.59722904557963	3.6543795506478	0.00152876807238178	0.00886907579037951	-1.3451421576356
Ambn	1.00783500381292	4.37927716499546	3.64906050421724	0.0015479817495411	0.0089601533350617	-1.35712414132332
Mslnl	-1.32357262057774	2.88716467848828	-3.64244549415451	0.0015722097948762	0.00904445298565038	-1.37202087295143
Cbs	-1.23085381555431	3.37957284094754	-3.63244885434751	0.0016095355805233	0.00918416054259804	-1.39452307445268
Tekt5	1.4748878224226	3.48180850109709	3.62102546171455	0.00165326049131359	0.00934983195244852	-1.42022216620676
Tsks	1.13809564243153	3.7977786814035	3.61665593744974	0.00167029376624593	0.00941283543063566	-1.43004803776279
Adh6a	1.18539826031059	4.615151203076	3.61302778370935	0.00168456852968138	0.009459905149492	-1.4382049826192
Fam216b	1.02754638929584	4.35064896485533	3.60191765745739	0.00172903347995774	0.00966279358647536	-1.46317298292036
S100a9	1.32941111574373	6.30895730077265	3.60068702100958	0.00173402939532859	0.00968093459698787	-1.4659376634049
Serpinb11	1.38221301684225	2.77831642257863	3.60018632786956	0.00173606609112682	0.00968102642592676	-1.46706243847117
Xkr8	-1.38559695994109	3.39264582385591	-3.58940223855736	0.00178051019432109	0.00985243054409543	-1.49128046918353
LOC257643	1.28059894197089	4.59484479774909	3.58712008545418	0.00179005840631106	0.00988830815476005	-1.49640363414302
Morn5	-1.59239071368471	3.89133203357496	-3.58703077542497	0.00179043309173904	0.00988830815476005	-1.49660411098955
Pvrl1	-1.05002226332274	4.54596763652576	-3.58197010753149	0.00181179107756359	0.00996543267189579	-1.50796225451663
Prmt8	-1.2348391096256	4.99740557769497	-3.57251169489911	0.0018523847073632	0.0101563243909433	-1.52918172599948
Zfp276	-1.38152500536833	3.01419747485911	-3.56400653284688	0.00188965170939471	0.0102939116992263	-1.54825254805127
Lsm10	-1.03727073761543	5.31914848385221	-3.56099274114349	0.0019030336784936	0.0103315755898882	-1.5550079508432
Testin	1.4000485891514	4.50979828755352	3.55809993377674	0.00191596623902822	0.0103704558178726	-1.56149101989488
Rock1	1.16223056363082	3.49150419996427	3.5565245175131	0.0019230456524846	0.010389216196963	-1.56502120978315
Rho	-1.20737048705957	3.20281224466225	-3.5508666864178	0.00194868317704762	0.0105079780019642	-1.57769649369044
Gnb1l	-1.18451616236656	3.96359247628057	-3.5467321989169	0.00196763049028032	0.0105783000974518	-1.58695625914406
LOC500077	-1.09170514519775	3.84502796186036	-3.54552357095029	0.00197320351257287	0.010596478781004	-1.5896627086042
Gprc5c	-1.09947323670583	4.59200959380367	-3.54436188567654	0.0019785747276704	0.010613429210817	-1.59226385115706
Milr1	1.01478638415083	5.09909213357384	3.54296664319299	0.00198504485756343	0.0106401957018389	-1.59538770850556
Klre1	1.10722107779813	2.77328314152947	3.53983565800543	0.00199964002844047	0.0106984834569632	-1.60239680200454
RGD1566099	-1.51104485845063	3.57626404877195	-3.53685476489386	0.00201363368623103	0.0107443160622312	-1.60906863261173
RGD1563941	-1.36627320800029	3.91896440328798	-3.52746720118669	0.00205833590245304	0.0109150265339967	-1.63007175018676
LOC500124	1.13257912135223	3.46443850651433	3.51727206266142	0.00210799013302777	0.0111086752758091	-1.6528675752906
Col11a2	-1.03761030093625	3.68900939684406	-3.51215008331211	0.00213337898577429	0.0111950644634654	-1.66431445675574
Spata2	-1.23895802233267	2.68404689150284	-3.51158138445015	0.00213621642180068	0.0111999443033576	-1.66558518304486
LOC302022	1.10641999853063	8.05858951207298	3.50926773717101	0.00214779832756215	0.0112401706432594	-1.67075441799912
Tnfrsf19	1.4953286204074	2.45598080954623	3.5069990061879	0.00215921534856491	0.0112875926730797	-1.67582254530045
Gng13	-1.23115338600405	4.33286272753923	-3.50212266336961	0.00218395712747239	0.0113632166719302	-1.68671328862272
LOC102556052	1.07470188882899	3.22561728079571	3.49290766505676	0.00223147599405756	0.0115477677791834	-1.70728437781311
Nadsyn1	-1.22198895803478	4.55873727820131	-3.49159538742722	0.00223832515408276	0.0115707164383652	-1.71021281708857
Mfng	-1.31585870213646	3.57870009894915	-3.47950578107219	0.00230240416369817	0.0118490946885364	-1.73717950406358
LOC690035	-1.31131383377729	3.74818896911159	-3.47735573404226	0.00231398743334279	0.0118976692924663	-1.74197302374467
LOC102550747	1.1257885998063	2.19994053172325	3.47252908869078	0.00234019966362226	0.011998113539313	-1.75273144756977
Npw	-1.17978993663635	3.66001099830547	-3.47205002634523	0.00234281718105387	0.0120029721293052	-1.75379906695568
Apcs	1.31215531310328	2.91454722271973	3.46697321869154	0.00237073333945608	0.0121071625179469	-1.76511087809965
Ms4a7	-1.20121162686994	3.89513115989831	-3.45445814445045	0.00244095348459405	0.0123821973516316	-1.79297913528488
LOC102555825	1.4800116999533	2.90836877200388	3.45069640982934	0.00246245629993762	0.012478065480403	-1.80135089432642
LOC100912227	1.26463155837287	2.89295503367837	3.44810495916199	0.00247737759555826	0.0125448327980787	-1.80711688461045
Hcn2	-1.0765131365434	3.53455817334177	-3.44407429108921	0.00250076227478741	0.0126321006543724	-1.81608302949564
LOC100910007	1.00187192010785	5.74266931292255	3.4279686971209	0.00259638299398869	0.0129918558724613	-1.85188370235903
Reg3a	1.02527263372281	3.67334233206786	3.41559754698436	0.00267225862044357	0.0132699101649384	-1.8793546170129
Zfp775	-1.43255823059498	3.83528179276273	-3.41410508828942	0.00268155796771868	0.0132931301185944	-1.88266701469697
Rpp21	-1.44365469424598	6.73440285552681	-3.41013461456068	0.00270645229657256	0.0133750286062314	-1.89147738009237
Slc27a2	1.0719861899683	2.85379446116018	3.40225765353919	0.00275651208273827	0.0135571733497931	-1.90894835086884
Tmem120a	-1.13324604866767	4.30893427046605	-3.40005051538286	0.00277070092713564	0.0136036873389693	-1.91384188117298
Havcr1	1.27198862297865	5.03796683489483	3.39578594980723	0.00279831919369182	0.0137111917956761	-1.92329468388111
Adam9	1.03796459906921	3.89592290633271	3.39539804264342	0.00280084470788414	0.013718890466965	-1.92415436314695
Zscan10	1.21631665979316	4.15855998322853	3.38584990830631	0.00286371762445703	0.0139224905543437	-1.94530684595376
Defa5	1.67175263564194	4.7308237476578	3.37995155894849	0.00290324582316872	0.0140765807601597	-1.95836595754657
Noxred1	1.26459667352359	2.97768160195647	3.37980467262393	0.00290423697937752	0.0140766388454252	-1.95869109136332
Epo	1.328251162695	2.64930973678433	3.37251007929992	0.0029538782520094	0.0142356532855806	-1.97483300799583
LOC102549900	1.12382078698902	5.00836539828085	3.36476920715079	0.00300746491316551	0.0144262193266212	-1.99195230787481
Cd3d	1.01666194331687	1.70246057719915	3.36282548303678	0.00302106920786331	0.0144673187649044	-1.99624928769523
Myo7b	1.24398785399964	2.92984180350619	3.35199858946638	0.00309795660136693	0.0147324591800367	-2.02017196426151
Ccr2	1.2308759522535	2.31229151099208	3.34739968882257	0.00313119204637361	0.0148512097851095	-2.03032716893995
S100g	-1.55891711473325	5.47327498481983	-3.34690819959957	0.00313476451160317	0.0148583496929796	-2.03141224081261
Mov10	-1.26485824740179	3.14405147277629	-3.34244911214018	0.00316735874285298	0.0149635061739252	-2.04125467355701
Plvap	-1.09368348136973	5.01631844023978	-3.3410215851043	0.00317786328054077	0.0149835888885058	-2.04440485679847
Dok7	-1.37257102171353	2.65102375188752	-3.3331343755029	0.00323651865228916	0.0151903990027127	-2.06180319283787
LOC102551306	1.00967168364985	3.91840604483349	3.33025957978257	0.00325815994830187	0.0152521352708524	-2.06814184833427
Hmg20b	-1.02358296781083	5.13718980951523	-3.32169300218755	0.00332349070634677	0.0154469597909738	-2.08702129782383
Tbc1d7	-1.07421182076969	4.52678159031268	-3.32133517926463	0.00332624721956091	0.0154501227878538	-2.08780958939654
Txnrd2	-1.23784192585881	3.9523642766707	-3.32001670123891	0.00333642349832761	0.0154873826967897	-2.09071401877501
Erbb4	1.18206372299095	3.41106621867339	3.31822949498632	0.00335026609075014	0.0155265716700916	-2.0946504752183
Tyr	1.52181388725423	3.14373923077845	3.31701685850801	0.00335969035666952	0.015560215389008	-2.09732105831954
LOC102554455	1.15524312759919	2.12092719715363	3.29657058024459	0.00352254743470023	0.0161531553177833	-2.14230798843908
Acrv1	1.09762786970013	3.18196471621464	3.29442192610106	0.00354010277223741	0.0162044275789227	-2.14703093795315
Satb2	1.0666901290918	5.36941564426365	3.28411821121803	0.00362548169814538	0.0165197860198219	-2.16966710657226
Lrch4	-1.02090527728975	3.4586078969957	-3.28374743752065	0.00362859117343915	0.0165287156873768	-2.17048127280865
Rnf121	-1.13539074659533	4.23452980026524	-3.27858190346471	0.00367218325675029	0.016695542852322	-2.18182125588697
Fam84b	1.22949253160253	2.12086529619533	3.27835605530145	0.0036741008072039	0.0166989798306555	-2.18231694488895
Sctr	-1.00587555263142	1.49822008714717	-3.27269107866072	0.00372251973612823	0.0168508194356617	-2.19474708941053
Prl	1.33465572692382	2.40691817698739	3.26682267774716	0.00377333347256885	0.0170185269627778	-2.20761690116372
Fscn2	-1.22157253731897	2.7729429225264	-3.26674589586	0.00377400277944738	0.0170185269627778	-2.20778524387185
Leprotl1	-1.44657609467229	5.19789388072536	-3.26148417096071	0.00382014598694849	0.0171696733330205	-2.21931866660451
LOC100912606	-1.02680958899042	3.76770546133324	-3.26134419483057	0.00382138100162449	0.0171696733330205	-2.2196254113242
RGD1304694	1.29624472083601	2.06536231515919	3.24367771752375	0.00398041727619643	0.0177269141148079	-2.25830813904324
Cytl1	-1.02450935084383	5.09459610403586	-3.23735677036587	0.0040388711811097	0.01792794983619	-2.27213312625495
Tcp11l1	-1.01187313227467	3.89013334384644	-3.21955930135353	0.0042079824485954	0.0184545319344135	-2.31101481572897
Zdhhc19	-1.49402549936822	2.41868297216808	-3.21202153605867	0.0042816660767215	0.018680798640045	-2.32746238809964
Pick1	-1.14481154659708	3.99528878075841	-3.20966653452945	0.00430494312959167	0.0187368641934635	-2.33259858874426
Apex2	-1.36132713574577	2.80493938438975	-3.19706755154646	0.00443157879300955	0.0191088813713304	-2.3600565544763
Aaas	-1.19840870754501	4.9370114556603	-3.19692531103951	0.00443302896776587	0.0191088813713304	-2.3603663560035
LOC102551017	-1.3241691619878	3.24617393955202	-3.19671035328386	0.00443522138725306	0.0191088813713304	-2.36083452828745
Fam167a	-1.03972191367253	3.80268478929509	-3.17786270523876	0.00463160797252055	0.0197520012497643	-2.40184517380991
Slc5a11	-1.12191536020476	3.97023341340424	-3.17246971122239	0.00468933911776031	0.0199567611476975	-2.41356547127482
C1qtnf7	-1.25135018145981	3.18050416760489	-3.17163202618394	0.00469836889832932	0.0199715408877535	-2.41538538858691
Ly49s7	1.36126830799087	2.35297821500448	3.16735276036743	0.00474476115669473	0.0201211464273284	-2.42467989908801
Col7a1	1.22022347507735	2.3602801663541	3.16568547399062	0.00476295667237199	0.0201863989156898	-2.42830011962614
Cacng4	1.29685022673527	3.04794841165667	3.16351706962345	0.0047867224105076	0.0202691962808416	-2.43300750117512
Krt86	1.52545125725356	3.12233743616404	3.16015161230961	0.00482383606543171	0.0203843231265862	-2.44031147514421
Fgfbp1	1.06820412198747	3.93309005010441	3.15784291875237	0.0048494573270133	0.0204474580127416	-2.44532050796956
RGD1565283	-1.05956812436463	2.47514252130163	-3.14941306430067	0.00494413613180066	0.0207342185037241	-2.46360003400864
Zmat5	-1.34969367291415	4.69938812211527	-3.14759798667708	0.00496475540871763	0.0207975369992147	-2.46753378888148
LOC259246	1.41732325710018	4.22597236266349	3.14722391918342	0.00496901517300657	0.0208082033577461	-2.46834439917672
Ppp1r32	-1.02408863787632	3.1733939313587	-3.14473439480439	0.00499745557872974	0.0209002083527375	-2.47373842568015
LOC102550682	1.1250624597914	2.65309379949996	3.13490378219656	0.00511131174131506	0.021255486720609	-2.49502443571916
Nle1	-1.01925501410197	5.08713101319035	-3.13364053362148	0.00512612361397629	0.0212924452685707	-2.49775810669948
Bpifa5	-1.00606859222003	1.46535807997724	-3.12575266329394	0.00521955641135469	0.0215435954549627	-2.51481909732691
Cd22	1.06526224507656	3.94507857448799	3.11545628240547	0.00534400524040477	0.0219250625959073	-2.53706769623134
Alox12e	1.24186989539481	3.04702382777567	3.1109372848587	0.00539952836232582	0.0220898177964701	-2.54682454600998
Crp	1.14585360226134	2.24789945274597	3.10187572316065	0.00551255296129669	0.0224690845964279	-2.56637452261255
Stpg1	-1.16725674430646	3.40259209802519	-3.0714142039775	0.00590953926558714	0.0235814930800345	-2.63194897769068
LOC102555063	-1.05317236602248	2.60933365765668	-3.07080390322337	0.00591776895443401	0.023605395807143	-2.63326045293615
Defb24	1.08485706914097	2.30606171718927	3.06864282366469	0.00594699954787262	0.0236956944291066	-2.63790365605746
Tmem52	1.21260506165167	2.34949761544296	3.0345116780046	0.00642758522598376	0.0251505076779375	-2.71108124799249
Acp5	-1.23875438440566	3.15635241699592	-3.03439186651855	0.00642933655417834	0.025150514912345	-2.7113376049284
Tbx4	-1.22855970246	2.10183419054068	-3.02962626807262	0.00649937185585696	0.0253200839850901	-2.72153141730908
Llgl2	-1.06059964151999	3.86628548004062	-3.0231867576671	0.00659517772391344	0.0255851274547355	-2.73529649021077
Atxn7l2	-1.04330961978834	1.45736206270062	-3.0013308215898	0.00693061206602473	0.026611773253518	-2.78193500270372
Prl5a1	1.3020127674249	2.29514757530491	3.00093761611769	0.00693679490493874	0.0266258447889565	-2.78277291429084
Adcy4	-1.34405108480352	4.16946842241452	-2.99829203665892	0.00697853295100541	0.0267315187060095	-2.7884095144058
Mras	-1.21488681164223	3.92645260219794	-2.99801476000652	0.00698292140063748	0.0267412035310507	-2.78900016483669
Clstn3	-1.39649687670307	3.16529984067435	-2.99460405485844	0.00703712058227036	0.0268700253627407	-2.79626392083498
Adam6	1.09196721925607	1.65848033011122	2.9873958254869	0.00715300267282865	0.027204118101742	-2.81160500762501
LOC102557080	-1.20036082734369	3.92186551491831	-2.97768364503261	0.00731204947472668	0.0276190287043276	-2.83225307522623
RGD1359634	-1.19438020182316	4.0026428199393	-2.97012589216543	0.00743816579504824	0.0279339267162	-2.84830313148856
Xrcc1	-1.16815747625061	5.03631473392292	-2.96813527998873	0.00747172996748109	0.0280160641660167	-2.85252790966651
Mcpt9	1.1105306624709	2.64923900182473	2.9617173978134	0.00758093875952602	0.0283000715676308	-2.8661415053539
Mcpt2	1.2369316556104	2.57137280780506	2.95590896136735	0.00768109966770561	0.0285553371665208	-2.87845255741282
Ggn	1.17726773229814	2.6175230504848	2.95575267084056	0.00768381225679584	0.0285580364539031	-2.878783688081
Cdca7	1.2681836300258	4.82707147462692	2.94590843408275	0.00785653850092506	0.0290334594588172	-2.89962684805513
Lce1f	1.04587075016383	4.98506449844954	2.93943206196251	0.00797220166189102	0.0293341108501012	-2.91332446219033
Cyp1a2	1.10391102302862	2.8389617770314	2.93898833987521	0.00798018582860962	0.0293559752999212	-2.91426250867866
Bpifa2	1.0040394590003	3.08918731086878	2.93880990831287	0.00798339862427666	0.0293602810495271	-2.91463970459547
Myoz1	1.84175327304298	3.18045138279911	2.93465651492244	0.00805853578922722	0.0295764952709801	-2.92341724349746
Epx	1.02423321042826	4.01196749206851	2.93090716052003	0.00812694681906517	0.0297512063842325	-2.931336717721
Engase	-1.34834611096866	2.38728594465967	-2.92368422756115	0.00826031283662229	0.030109091617465	-2.94658189877878
Acr	1.05445474148083	3.41915317485338	2.92233256139055	0.00828550270483499	0.0301779546198905	-2.94943315706135
LOC102546943	1.17542521994311	5.41339098464636	2.91492099695809	0.00842494210333762	0.0305773712894677	-2.96505808844943
Alx1	1.17330861277854	2.34574552827672	2.90555277494452	0.00860441858845697	0.0310871157054587	-2.98478533249105
Retnla	1.36087345880267	3.38238970926034	2.90466815395561	0.00862155446154326	0.0311259334352451	-2.98664681778214
Sall4	1.1012886790018	7.17090685506327	2.8974183300656	0.00876322860505009	0.0315502565555222	-3.00189383410031
Chrna5	-1.220844733079	4.49629863164544	-2.89574862975202	0.00879617235199218	0.0316371713115436	-3.00540318140492
Asgr1	-1.06104888721863	2.56991966721007	-2.89508395020556	0.00880931972172002	0.03166861223292	-3.00679996569884
Nbas	-1.01582630738553	4.63657081203783	-2.89371267797992	0.00883650306354785	0.0317432271121565	-3.00968120203892
Hic1	-1.21020486547448	2.26091302290712	-2.89280828710565	0.00885447520081342	0.0317739074677916	-3.01158115215551
LOC100910201	1.04235797740412	1.66838259564394	2.89042493166384	0.00890200547603296	0.0318981133408399	-3.01658696646989
Klrc2	1.16644243387005	2.2126571548353	2.88854861797086	0.00893959599847478	0.0320009044009147	-3.02052665079859
Prr15l	-1.25254363315064	3.86120126676554	-2.87914422100497	0.00913030961407504	0.0325539015406604	-3.04025729004934
RGD1565844	-1.11834787021303	3.28285786454854	-2.86465722254284	0.00943174070621803	0.0333228568180365	-3.07059966211199
Tmem238	-1.03088792536896	2.78399421192315	-2.8622185488659	0.00948341021399754	0.0334478668391631	-3.07570114202578
Asb9	1.11062478178832	3.17088861110732	2.85957595209511	0.00953970619425736	0.0335722928393253	-3.08122717678347
LOC688765	-1.00322813319618	3.32606713602003	-2.85583786388004	0.00961988619531015	0.0338099490348604	-3.08904041375061
Lrp2	-1.13065642995014	3.15261460730423	-2.8504086717393	0.00973748874936362	0.0340930682564178	-3.10038075954433
Nrap	1.25740423936111	2.97099929206468	2.84692629104054	0.00981364376716776	0.0342762251692915	-3.10764991226318
Bbs12	-1.06169160966152	3.7464353695163	-2.84283416153171	0.00990386118876221	0.0344824190965477	-3.11618709975272
Krt78	1.23030684370145	3.14048274340285	2.83942626980753	0.0099795982140186	0.0346705422727722	-3.12329286065275
LOC680097	-1.21835347887001	3.49936286427654	-2.83841401085145	0.0100022011235627	0.0347238935890697	-3.12540282043048
LOC102556416	1.00897360728119	4.03941621479371	2.83533429446184	0.0100712699800798	0.0349215092218106	-3.13182025192005
Neurl2	-1.08722251861758	4.28171993854897	-2.81604751481074	0.0105142903042986	0.0360232215001422	-3.17194226775128
Taf7l	1.01609969224168	2.00419216819299	2.80364797305253	0.0108088719006077	0.0367174722219131	-3.19767495464393
Zfp94	-1.14620324316346	3.87264242810031	-2.79091875109431	0.011119468538183	0.0375772166678229	-3.22404075682477
LOC102547593	1.19118928535754	3.05230567515529	2.77057914196064	0.011633486922874	0.0389390006992403	-3.26606098232527
Cdh17	-1.00932961531937	2.95571481951313	-2.76638128244688	0.0117423556459392	0.0392189499285906	-3.27471662053283
Tnni3k	-1.15299917075212	3.69799904821892	-2.76621398854462	0.0117467143396843	0.0392189499285906	-3.27506144637202
Epcam	1.00302130376936	3.48374441445889	2.75570436471143	0.012023641882495	0.0398528491833236	-3.29670529387484
Mrgprx3	-1.11202368809048	5.23891649274049	-2.75464133349886	0.0120519960666524	0.0399126136811816	-3.29889249105167
Rims3	-1.18748990185119	2.95819671871678	-2.75390832567101	0.0120715845962273	0.0399588073118496	-3.30040044251309
Ago3	1.29610520783621	2.88263182137993	2.74768898628536	0.0122390100729733	0.0403550478919871	-3.3131877122644
Olr1493	1.18561740920557	2.0104937512603	2.7475141974959	0.0122437471689816	0.0403614100667921	-3.31354689964158
Ccl4	1.16096808518882	2.1162341748198	2.74425427060101	0.0123324173064682	0.0406058299916498	-3.32024410358918
Ly6h	-1.05559498680455	3.39255007147345	-2.74051764216301	0.0124348047368832	0.040804097899437	-3.32791624849678
Kcnj2	1.14924168692478	2.18280857599992	2.73427547423612	0.0126076511604085	0.0412113672310214	-3.34072231971092
Prss36	-1.08920382387037	2.81165966217028	-2.7181490330274	0.0130648227950669	0.0423494684333443	-3.37374505205445
LOC102546447	-1.15164294651977	2.68787839804662	-2.71273638114841	0.0132217639623109	0.0426887363212074	-3.38480876452433
Rpap1	-1.46015113986769	4.64221269707773	-2.70694704787294	0.0133916065895251	0.0430216987281733	-3.39663122959891
Parpbp	-1.10947382822296	1.76528779933846	-2.70359916714167	0.0134907663567251	0.0432330042675613	-3.40346267048292
Hes5	1.05498095616935	3.5844860627737	2.6996412971682	0.0136088915002192	0.0435145516474979	-3.41153377747458
Serpinf2	-1.09120256951771	2.94389785048846	-2.69664674228349	0.0136989169517082	0.0437246070376903	-3.41763680455935
Chrdl1	-1.22386753919647	3.43305558163553	-2.69492320204777	0.0137509875324302	0.0438324161344162	-3.42114802798596
Hsd11b2	-1.12579127516949	1.93351942589838	-2.68769062697642	0.0139715462628896	0.0443878340497902	-3.43587097063145
Isg15	-1.10486622532528	5.30972848306681	-2.68266100155018	0.0141268972616945	0.044792297096189	-3.44609862234385
Zfp365	-1.18406633113629	2.83697537966428	-2.66455997792284	0.0146996325785021	0.0460942761106581	-3.48283229757233
Mum1l1	-1.21834600421199	4.66377388754046	-2.65051575414628	0.0151590703920421	0.0471907310428751	-3.51125214636872
Taf1c	-1.0502852737828	4.87697752147932	-2.64855322233648	0.0152243428915975	0.0473323138381671	-3.51521782515217
LOC100361444	-1.00575010499637	3.01264699878296	-2.64622027536113	0.015302280736238	0.0475196477562629	-3.51993017438828
Myh13	1.20552342722445	2.63167596739875	2.64615717261889	0.0153043940672995	0.0475196477562629	-3.52005760884005
Grtp1	-1.01142317919468	3.77427910812971	-2.63686706607439	0.0156185495805786	0.0483176821111249	-3.53880285288051
Myl2	1.42434656389879	2.75520477456212	2.62001871418759	0.0162038909510731	0.0496794916427014	-3.57271769443867
Chrnb4	-1.03809705144681	4.11490142127501	-2.6182140759816	0.0162678002625664	0.0498010853012466	-3.57634408529203
RGD1306926	-1.07124285857833	3.2432518337897	-2.60967034833863	0.0165736074891641	0.0504792756915727	-3.59349602857775
Olr1867	1.03047516606953	2.43169041001638	2.60460520404417	0.0167574557684616	0.0509039862318702	-3.60365160251381
LOC290595	1.05099702381724	2.83040124740042	2.59238385279769	0.0172089947381082	0.0519849775908895	-3.62811536139312
Cox6a2	1.25269529852904	4.25358179703041	2.58954295919979	0.0173155855509419	0.0522301422325514	-3.63379390764933
Ldlr	-1.09239219939621	4.17822556302826	-2.5769546066233	0.0177954244955603	0.0533751351028947	-3.65891905276054
Wfikkn1	1.20350901817084	3.01599943362643	2.57665255640557	0.0178070902031997	0.0533923640007311	-3.65952116724716
Mmrn1	-1.16326042210578	2.56748782867103	-2.57351626003874	0.0179286452995331	0.0536627534511948	-3.66577105652605
Tor4a	-1.0824236354917	4.04127309501072	-2.5549190819383	0.0186656047104745	0.0553271615088209	-3.70275227820653
Grap	-1.00238648283958	2.35713058108424	-2.54520743891425	0.0190616713814542	0.0562691145338369	-3.72201042038197
LOC362795	1.08172903692191	3.72570080878638	2.52913307943495	0.0197346037832353	0.0577796389103536	-3.75380368418621
Prss45	1.38341657391049	2.74111498205771	2.52780605612844	0.0197911420553672	0.0579025245018021	-3.75642377931456
LOC102557494	-1.08489100001373	2.26938911804295	-2.52131127065816	0.0200700511064024	0.0583987657331653	-3.76923698628504
Foxi2	-1.02302111916079	3.06695827222313	-2.51665811493437	0.0202721339247791	0.0587920510999846	-3.77840649734875
Foxa2	1.14031815145938	3.84958555283859	2.51549537819587	0.0203229274438555	0.0588739548302833	-3.78069642099585
Cyss	1.05207886321091	2.44863622420857	2.50289969970962	0.0208808534780137	0.0600410348130529	-3.805467504708
Bpifb6	1.01693631541714	2.62560049470673	2.48657839985588	0.0216251333836302	0.061636355164399	-3.83746900538303
Padi1	1.08572852721478	1.79178350118312	2.47781628973231	0.0220348587853208	0.0625662907165261	-3.85460367720243
Rufy1	-1.09833085844191	4.23113729453929	-2.47450604660455	0.0221915275982078	0.0629043294092458	-3.86106868673157
LOC102554370	1.09475012162212	1.85182048287309	2.46375273268374	0.0227076711157952	0.0640843109463432	-3.88203862574559
LOC102550392	1.09131838645579	3.46224693288761	2.44909703167409	0.023429170557875	0.0656949007099689	-3.91054014800819
Crisp2	1.04352784050729	1.81995936080689	2.44835260628544	0.0234663828005811	0.0657751345093685	-3.91198543147959
Phf19	-1.04298602985999	3.53481238961453	-2.4472917915808	0.0235195058368908	0.0658326354967177	-3.91404456940371
Zfp105	-1.08146523143934	4.27365890198672	-2.40446235485865	0.0257602016909444	0.070324470092863	-3.99677592501808
RGD1310257	-1.04806090835189	4.07591155779139	-2.38752308136941	0.0266999254126365	0.0723949693949571	-4.02927553030405
Csn3	1.12136018420779	2.22319576562493	2.36420486108774	0.0280455784023826	0.0751086503563062	-4.07380462690725
Tas2r105	1.03085994952132	2.24611079772304	2.36367104303491	0.0280771067262766	0.0751790810759829	-4.07482115603445
Grid1	-1.0289229429699	3.85607420901119	-2.32599967374044	0.0303866440254009	0.0797851914355452	-4.14622882156139
LOC100910198	1.03502932261856	2.25855622424322	2.31961456287331	0.0307950546834393	0.0805737704250869	-4.15826719536539
Hsd17b1	-1.05690961899582	3.22595840268687	-2.28243341967441	0.0332754421332766	0.0853161683802363	-4.22798722663063
LOC102547047	1.01974962777111	2.8524000999348	2.26712200870117	0.0343492560880517	0.0873527163491653	-4.25650692324031
LOC100910554	1.04188920775724	1.8191206808405	2.25522165026542	0.0352057066431907	0.0890737836505648	-4.27859479260377
Myh2	1.34487213085213	4.37392294337712	2.24446504143858	0.0359966377212432	0.0906088453989987	-4.29850038957996
Nmu	-1.03634367036184	4.16065208311994	-2.24018724081808	0.0363156804824583	0.0911283334990085	-4.30640088688366
Dsn1	1.19050807391051	3.1011223500403	2.23913139060949	0.0363948240785901	0.0912791331042937	-4.30834950833827
Tbc1d25	-1.09146204924884	3.12605507363017	-2.20605736708815	0.0389552435060374	0.0962192462205806	-4.36910906124511
Pgc	-1.1076795354332	2.3897128328099	-2.20547659794655	0.0390016374158011	0.0962884319920242	-4.37017109184538
