# Supplementary material for: Functional investigation and two-sample Mendelian randomization study of neuropathic pain hub genes obtained by WGCNA analysis
Source: Front Neurosci. 2023 Apr 14;17:1134330. doi: 10.3389/fnins.2023.1134330 (PMC10140399; doi:10.3389/fnins.2023.1134330)
Supplement: Supplementary file 2 [file Table_2.XLSX]

## Sheet: Sheet1
A1bg
A1cf
Aaas
Aadac
Aaed1
Aatk
Abca4
Abcb11
Abcb4
Abcb8
Abcb9
Abcc1
Abcc10
Abcc2
Abcc8
Abcd1
Abcd4
Abcg5
Abhd1
Abhd15
Abhd17a
Abhd17b
Abi3
Abra
Acacb
Acad10
Acad11
Acap1
Acap3
Acer1
Acin1
Ackr2
Ackr4
Acn9
Acot12
Acot3
Acot8
Acox2
Acox3
Acp5
Acr
Acrv1
Acsf3
Acsm1
Acsm2a
Acsm5
Actg2
Actl6a
Actl7b
Actr5
Acvr1c
Acvrl1
Acy3
Adal
Adam18
Adam1a
Adam2
Adam23
Adam3a
Adam4
Adam6
Adam7
Adam9
Adamts10
Adamts16
Adamts19
Adamts6
Adamtsl5
Adap2
Adarb2
Adat3
Adck1
Adcy10
Adcy4
Add2
Adh1
Adh4
Adh6a
Adh7
Adipoq
Adm
Adnp2
Ado
Adora2a
Adora2b
Adra1a
Adra1b
Adra1d
Adra2c
Adrb1
Adrb2
Adrb3
Adrbk2
Aff3
Afg3l1
Afm
Afmid
Afp
Ager
Agfg2
Agmat
Ago1
Ago3
Agps
Agr2
Agt
Agtr1a
Agtr1b
Agxt
Agxt2
Ahr
Ahrr
Ahsg
Aif1
Aim1l
Aipl1
Ajap1
Ajuba
Ak1
Ak4
Akap14
Akap5
Akirin2
Akr1b7
Akr1c12
Akr1c3
Akr1d1
Akt1
Akt3
Alas2
Alb
Aldh1a7
Aldh1l1
Aldh1l2
Aldob
Alg8
Alox12
Alox12e
Alox15
Alox5
Aloxe3
Alpi
Als2cr11
Alx1
Alyref
Ambn
Ambp
Amh
Amigo3
Amn
Amotl1
Amy1a
Amy2a3
Andpro
Ang
Angpt1
Angpt2
Angptl3
Ankdd1a
Ankef1
Ankle2
Ankrd13b
Ankrd2
Ankrd37
Ankrd52
Ankrd54
Ankrd55
Ankrd60
Anks3
Anks4b
Ano5
Ano8
Ano9
Anpep
Antxr1
Antxr2
Anxa8
Aoc1
Aox4
Ap1m2
Ap1s3
Ap5b1
Ap5s1
Apcs
Apex2
Aplf
Apln
Apoa1
Apoa2
Apoa4
Apoa5
Apobec2
Apobec3b
Apobr
Apoc2
Apol11a
Apol9a
Apom
Apon
Aqp11
Aqp2
Aqp3
Aqp4
Aqp5
Aqp6
Aqp8
Aqp9
Arc
Areg
Arfgap2
Arhgap1
Arhgap11a
Arhgap22
Arhgap25
Arhgap27
Arhgap32
Arhgap33
Arhgap39
Arhgap4
Arhgap9
Arhgef1
Arhgef15
Arhgef16
Arhgef9
Arid3a
Arid3b
Arid4b
Arid5a
Arl11
Arl5a
Arl5c
Arl6ip6
Arl9
Armc3
Arnt
Arr3
Arrdc2
Arsg
Arsi
Art1
Art2b
Art4
Art5
Arxes2
Asb11
Asb12
Asb14
Asb18
Asb6
Asb9
Ascc2
Ascl3
Asf1b
Asgr1
Asgr2
Asic4
Asic5
Asip
Asmt
Asna1
Aspdh
Aspg
Asphd1
Aspm
Asprv1
Astn2
Asxl2
Asz1
Atad5
Atcay
Atf2
Atf6b
Atoh8
Atp10d
Atp12a
Atp13a5
Atp1b4
Atp4a
Atp4b
Atp6v0a4
Atp6v1b1
Atp6v1g3
Atr
Atxn1
Atxn7l2
Aunip
Aurka
Aurkb
Avpr1a
Avpr1b
Axin2
Azgp1
B3gat1
B3gnt7
B4galt1
B4galt2
B4galt7
Baat
Bag2
Bai1
Bai2
Bank1
Bard1
Barhl1
Barhl2
Barx1
Batf
Batf2
Batf3
Baz2a
Bbc3
Bbox1
Bbs1
Bbs12
Bcan
Bche
Bcl2
Bcl2l1
Bcl2l10
Bcl2l14
Bcl9l
Bcorl1
Bdh1
Bdh2
Bdkrb1
Begain
Bend5
Bend7
Best2
Bfsp1
Bglap
Bhlhb9
Bik
Bin2
Bin2a
Birc7
Blk
Bmf
Bmp15
Bmp2
Bmp3
Bmp4
Bmp7
Bmyc
Bnc1
Bnipl
Bod1l1
Bpifa1
Bpifa2
Bpifa2f
Bpifa5
Bpifb1
Bpifb2
Bpifb4
Bpifb6
Brd2
Brf2
Bri3
Bri3bp
Brwd3
Bsnd
Bst1
Btbd16
Btbd17
Btc
Btg4
Btk
Btnl3
Btnl8
Bub1b
C1qb
C1ql1
C1ql3
C1qtnf1
C1qtnf6
C1qtnf7
C2cd4a
C2cd4b
C3
C3ar1
C4bpa
C5ar1
C6
C8a
C8b
C9
Cab39l
Cables1
Cabp1
Cabp4
Cabs1
Cacna1e
Cacna1f
Cacna1g
Cacna1s
Cacnb1
Cacnb4
Cacng3
Cacng4
Cacng5
Cacng8
Cadm4
Calcr
Calml3
Calml5
Calr3
Camk1g
Camk2n1
Camk2n2
Camp
Camsap3
Cand2
Capn10
Capn13
Capn3
Capn6
Capn8
Capn9
Capza3
Car12
Car5a
Car6
Car7
Card10
Card14
Card9
Cars2
Cartpt
Casc1
Casc3
Cask
Casp12
Casp6
Casp7
Casp8
Catsper2
Cav3
Cbfa2t3
Cblc
Cbs
Cbx7
Ccdc101
Ccdc105
Ccdc106
Ccdc113
Ccdc117
Ccdc13
Ccdc132
Ccdc134
Ccdc151
Ccdc153
Ccdc155
Ccdc159
Ccdc167
Ccdc174
Ccdc177
Ccdc179
Ccdc180
Ccdc19
Ccdc24
Ccdc28b
Ccdc34
Ccdc37
Ccdc40
Ccdc67
Ccdc68
Ccdc69
Ccdc71
Ccdc74a
Ccdc85b
Ccdc88c
Ccdc96
Ccer2
Ccl20
Ccl21
Ccl22
Ccl24
Ccl28
Ccl4
Ccl5
Ccl7
Ccl9
Ccna1
Ccna2
Ccnb2
Ccnd2
Ccne1
Ccne2
Ccnf
Ccnjl
Ccnk
Ccno
Ccr1
Ccr10
Ccr2
Ccr3
Ccr4
Ccr5
Ccr6
Ccrl2
Ccrn4l
Ccser1
Cd14
Cd180
Cd2
Cd200
Cd200r1
Cd200r1l
Cd209b
Cd22
Cd244
Cd248
Cd276
Cd28
Cd300a
Cd37
Cd38
Cd3d
Cd3eap
Cd4
Cd40
Cd40lg
Cd46
Cd52
Cd53
Cd5l
Cd68
Cd69
Cd7
Cd79b
Cd8a
Cd8b
Cd96
Cd97
Cdc14b
Cdc20
Cdc42bpa
Cdca3
Cdca5
Cdca7
Cdca8
Cdcp1
Cdh12
Cdh16
Cdh20
Cdh23
Cdhr4
Cdhr5
Cdk10
Cdk12
Cdk18
Cdk20
Cdk5r1
Cdk5rap1
Cdkn1a
Cdkn2a
Cdkn2b
Cdon
Cdrt4
Cdt1
Cdx1
Cdx2
Ceacam1
Ceacam11
Ceacam15
Ceacam3
Ceacam9
Cebpa
Cebpb
Cebpe
Cel
Cela1
Cela2a
Cela3b
Celsr2
Celsr3
Cenpe
Cenpk
Cenpm
Cenpt
Cenpu
Cenpw
Cep250
Cep41
Cep72
Cep78
Cercam
Cerkl
Cers4
Ces1c
Ces1d
Ces1e
Cetn1
Cfc1
Cfh
Cfhr1
Cftr
Cga
Cgm4
Cgn
Ch25h
Chad
Chadl
Chaf1a
Chd7
Chek2
Chi3l1
Chia
Chit1
Chkb
Chl1
Chmp2b
Chmp4b
Chmp4c
Chordc1
Chrac1
Chrdl1
Chrm1
Chrm2
Chrm4
Chrm5
Chrna2
Chrna4
Chrna5
Chrna7
Chrna9
Chrnb2
Chrnb3
Chrnd
Chrne
Chrng
Chst10
Chst3
Chst4
Chtf18
Cib2
Cideb
Cidec
Cilp2
Cit
Cited4
Cks2
Clca1
Clca4
Clca4l
Clcf1
Clcn5
Clcn7
Clcnka
Cldn10
Cldn14
Cldn16
Cldn18
Cldn22
Cldn6
Cldn7
Cldn8
Clec10a
Clec12a
Clec1a
Clec1b
Clec2d
Clec4a
Clec4a3
Clec4f
Clec7a
Clec9a
Clic3
Clic5
Clip1
Clk2
Cln3
Cln6
Clp1
Clrn3
Clstn2
Clstn3
Cml3
Cmtm2a
Cmtm4
Cmtm8
Cnbd2
Cnfn
Cnga1
Cnga3
Cngb1
Cnih2
Cnksr1
Cnn1
Cnnm1
Cnp
Cnpy1
Cnr2
Cntln
Cntn3
Cntn5
Cntnap1
Cntrl
Coa4
Coch
Cog6
Cog8
Col13a1
Col17a1
Col20a1
Col22a1
Col25a1
Col26a1
Col4a4
Col4a6
Col7a1
Col8a1
Col9a1
Colca2
Colec11
Coro7
Cox11
Cox4i2
Cox6a2
Cox6c-ps1
Cox7b2
Cpa3
Cpa4
Cpa6
Cpb1
Cpb2
Cped1
Cpg1
Cplx2
Cplx3
Cpne3
Cps1
Cpsf1
Cpxm1
Cpz
Cr2
Crb2
Creb3l3
Creb3l4
Creg2
Crhbp
Crhr1
Crisp2
Crlf1
Crocc
Crp
Crtc1
Crxos1
Cryaa
Cryba1
Crybb1
Crybb2
Crybb3
Cryga
Crygb
Crygc
Crygd
Crygn
Csf2ra
Csf2rb
Csf3
Csn2
Csn3
Csnk1g1
Cspg5
Cspp1
Csrnp2
Cst5
Cst8
Cst9l
Ctbp2
Cth
Ctla4
Ctnnb1
Ctrb1
Ctrc
Ctrl
Ctsj
Ctsm
Ctsq
Ctsql2
Ctsr
Ctsw
Ctu2
Ctxn1
Ctxn2
Cul9
Cuzd1
Cwc22
Cx3cr1
Cxadr
Cxcl1
Cxcl11
Cxcl2
Cxcl6
Cxcr1
Cxcr2
Cxcr3
Cxcr5
Cxxc4
Cyb561d1
Cyba
Cyp11a1
Cyp1a2
Cyp26a1
Cyp27b1
Cyp2a1
Cyp2a2
Cyp2a3
Cyp2b12
Cyp2b21
Cyp2b3
Cyp2c13
Cyp2c22
Cyp2c23
Cyp2c6v1
Cyp2d2
Cyp2d3
Cyp2d4
Cyp2e1
Cyp2g1
Cyp2t1
Cyp39a1
Cyp3a18
Cyp3a2
Cyp3a23/3a1
Cyp3a9
Cyp46a1
Cyp4a1
Cyp4a8
Cyp4b1
Cyp4f5
Cyp7a1
Cyp7b1
Cyp8b1
Cyr61
Cysltr1
Cysltr2
Cysrt1
Cyss
Cyth1
Cytl1
Cyyr1
Dak
Dao
Dap
Dapk3
Dapp1
Dars2
Daxx
Dbh
Dbil5
Dbp
Dcaf12
Dcbld2
Dcc
Dcdc2
Dchs1
Dclre1c
Dcm5
Dcp1b
Ddc
Ddc8
Ddias
Ddit4
Ddr1
Ddx18
Ddx39a
Ddx58
Ddx60
Dedd2
Defa24
Defa5
Defal1
Defb1
Defb22
Defb24
Defb4
Degs2
Dennd1a
Dennd1c
Dennd2d
Dennd3
Dennd6b
Depdc1
Depdc1b
Des
Dffb
Dfnb59
Dgka
Dgkb
Dgkk
Dhrs9
Dhx32
Dhx38
Diexf
Dio1
Dio2
Dio3
Diras1
Dirc2
Disp1
Dixdc1
Dkk2
Dlgap2
Dlgap3
Dlk1
Dlk2
Dll1
Dll3
Dll4
Dlx3
Dmpk
Dmrt1
Dmrt2
Dmrta1
Dmrtc1c1
Dmxl1
Dnaaf1
Dnaaf3
Dnah1
Dnah17
Dnah2
Dnajb13
Dnajb5
Dnajb7
Dnajc18
Dnajc21
Dnali1
Dnase1
Dnase1l3
Dnase2b
Dnlz
Dnm2
Dnmbp
Dnmt3a
Dnmt3b
Dnph1
Doc2b
Dock3
Dock5
Dock8
Dok7
Dot1l
Dpep2
Dpf1
Dpt
Dpyd
Dpys
Draxin
Drc1
Drd1
Drd2
Drd4
Drg1
Dsc1
Dsc2
Dsg2
Dsn1
Dspp
Dtd2
Dtl
Dtwd2
Dtx1
Dtx2
Duoxa1
Dusp1
Dusp4
Dusp7
Dusp9
Duxbl1
Dvl2
Dvl3
Dxo
Dynlrb2
Dzip1l
E2f7
E4f1
Eaf2
Ebf2
Ebf4
Ebi3
Echdc2
Echdc3
Ecscr
Ect2
Eda
Edc3
Edn1
Edrf1
Efcab2
Efhc2
Efna4
Efnb3
Egflam
Egr1
Egr3
Egr4
Ehbp1l1
Ehd2
Ehf
Eif4ebp3
Elac1
Elf3
Elf5
Elmo3
Elmod3
Elovl3
Emc10
Eme2
Emid1
Emilin1
Emilin2
Emilin3
Emx1
Emx2
Eng
Engase
Enkd1
Enpp1
Enpp6
Entpd1
Entpd5
Entpd8
Eomes
Epb4.1l5
Epb42
Epcam
Epha10
Epha6
Epha7
Ephb4
Ephx1
Ephx2
Epo
Eppin
Eps15l1
Epsti1
Epx
Eral1
Erbb2
Erbb3
Erbb4
Ercc6l
Ereg
Esco2
Esm1
Espn
Esr1
Esr2
Esrp1
Esrrb
Ethe1
Etnk2
Etv6
Eva1a
Eva1b
Eva1c
Evi2b
Evpl
Exo1
Exoc3l1
Exoc3l2
Exoc8
Exosc7
Exph5
Ext1
Eya1
F10
F12
F2
F2rl2
F2rl3
F5
F9
Fabp1
Fabp12
Fabp2
Fabp4
Fabp6
Fabp7
Fabp9
Fadd
Fads2
Fam101a
Fam107a
Fam109b
Fam110a
Fam118b
Fam120b
Fam13a
Fam13c
Fam149a
Fam151a
Fam154a
Fam155b
Fam162a
Fam167a
Fam167b
Fam169a
Fam171a2
Fam185a
Fam188b
Fam195a
Fam19a4
Fam203a
Fam209a
Fam20c
Fam212b
Fam216b
Fam219a
Fam221a
Fam222a
Fam229a
Fam25c
Fam29a
Fam46b
Fam50b
Fam53b
Fam63a
Fam64a
Fam71a
Fam72a
Fam78a
Fam78b
Fam83d
Fam83h
Fam84a
Fam84b
Fanca
Fancb
Fancc
Fancd2os
Fancl
Fap
Farsa
Fat2
Fat3
Faxdc2
Fblim1
Fbn2
Fbp1
Fbrs
Fbxl17
Fbxl22
Fbxl6
Fbxl7
Fbxo10
Fbxo15
Fbxo16
Fbxo17
Fbxo21
Fbxo28
Fbxo31
Fbxo32
Fbxo36
Fbxo39
Fbxo41
Fbxo42
Fbxo5
Fcer1a
Fcer2
Fcgbp
Fcgr1a
Fcgr3a
Fcho1
Fcn1
Fcnb
Fcrl6
Fcrla
Fdx1l
Fem1a
Fen1
Fer1l5
Fes
Fetub
Fev
Fezf2
Ffar2
Fga
Fgd4
Fgf11
Fgf16
Fgf19
Fgf20
Fgf23
Fgf5
Fgf6
Fgf7
Fgfbp1
Fgfbp3
Fgfr4
Fgfrl1
Fgg
Fgl1
Fgr
Fhad1
Fhdc1
Figf
Fignl1
Filip1l
Fiz1
Fkbp10
Fkbp5
Flrt1
Flrt3
Flt1
Flt4
Fmo2
Fmod
Fn3k
Fnd3c2
Fndc3b
Fndc3c1
Fnip2
Folr1
Folr2
Fosl1
Foxa2
Foxa3
Foxc1
Foxd2
Foxd3
Foxd4
Foxe1
Foxe3
Foxg1
Foxi1
Foxi2
Foxj1
Foxk1
Foxl2
Foxm1
Foxp1
Foxp2
Foxq1
Foxr1
Foxred1
Foxs1
Fpgt
Fras1
Frem2
Frem3
Frmd4b
Frrs1
Frrs1l
Frs3
Fscn2
Fscn3
Fsd2
Fshb
Fst
Fstl4
Ftcd
Fuk
Fut1
Fut11
Fut2
Fut9
Fxyd2
Fxyd4
Fzd2
Fzd5
G0s2
Gabra3
Gabra4
Gabrb1
Gabrb2
Gabrd
Gabre
Gabrg3
Gabrp
Gabrq
Gabrr2
Gabrr3
Gad2
Gal3st4
Galk1
Galnt10
Galnt18
Galnt3
Galnt4
Galnt7
Galp
Gapdhs
Gast
Gata3
Gata4
Gata5
Gata6
Gatad2b
Gba3
Gbx2
Gc
Gcfc2
Gcg
Gcgr
Gch1
Gckr
Gcm1
Gcnt3
Gcom1
Gdf15
Gdf6
Gdf9
Gdnf
Gdpd1
Gdpd3
Gemin4
Gen1
Gfap
Gfi1
Gfi1b
Gfm2
Gfra4
Ggn
Ggnbp1
Ggt1
Gh1
Ghdc
Ghrh
Ghrhr
Ghrl
Ghsr
Gid8
Gif
Gimap1
Gimap4
Gimap5
Gimap7
Gin1
Gins1
Gins3
Giot1
Gip
Gipc3
Gipr
Gja3
Gja4
Gja6
Gjb1
Gjb3
Gjb4
Gjb5
Gjb6
Gjc2
Gk
Gkn1
Gkn2
Glg1
Gli2
Glis1
Glod5
Glp2r
Glra3
Gltscr1
Glyat
Glyatl2
Gm9905
Gmnc
Gna15
Gnai1
Gnaq
Gnat1
Gnat2
Gnat3
Gnb1l
Gne
Gng13
Gng7
Gngt1
Gnpda1
Gnpda2
Gnrhr
Golt1a
Gorab
Gorasp1
Got1l1
Gp2
Gp9
Gpalpp1
Gpam
Gpat2
Gpatch11
Gpatch2l
Gpatch4
Gpc2
Gpihbp1
Gpld1
Gpr1
Gpr110
Gpr114
Gpr12
Gpr153
Gpr155
Gpr162
Gpr173
Gpr180
Gpr182
Gpr26
Gpr27
Gpr34
Gpr50
Gpr6
Gpr62
Gpr75
Gpr97
Gprc5a
Gprc5c
Gpt
Gpx3
Gpx6
Gramd2
Grap
Grb7
Grhl3
Grhpr
Gria1
Grid1
Grid2
Grifin
Grik3
Grik5
Grin2a
Grin2b
Grin2c
Grin3a
Grin3b
Grk1
Grm2
Grm3
Grm5
Grm8
Grp
Grpca
Grpr
Grtp1
Gsap
Gsdma
Gsdmd
Gsg1l
Gspt2
Gsta3
Gstcd
Gstm2
Gstm3
Gsto2
Gstt1
Gtf2e1
Gtf3c5
Gtpbp1
Gtpbp2
Gtse1
Gtsf1l
Guca1b
Guca2a
Guca2b
Gucd1
Gucy1a2
Gucy1b2
Gucy1b3
Gucy2c
Gucy2d
Gucy2f
Gucy2g
Gys2
Gzf1
Gzma
Gzmk
Gzmm
Gzmn
H1fx
Haao
Hand1
Hao1
Hao2
Hap1
Hapln3
Has2
Havcr1
Hbb
Hbe2
Hbg1
Hcfc2
Hcls1
Hcn2
Hcn3
Hcn4
Hcrt
Hcrtr1
Hcrtr2
Hdc
Hdgfl1
Hdhd3
Helz
Hemgn
Hemk1
Hes2
Hes3
Hes5
Hexdc
Hfe
Hgf
Hgfac
Hgs
Hhip
Hic1
Hif3a
Hint1
Hipk3
Hipk4
Hist1h1t
Hist1h2ba
Hist1h3a
Hk2
Hlx
Hmcn1
Hmcn2
Hmg20b
Hmga2
Hmgb4
Hmgxb3
Hmha1
Hmx1
Hnf1a
Hnf1b
Hnf4a
Hnrpd
Hoga1
Homer2
Hook1
Hook2
Hoxb13
Hoxb2
Hoxb3
Hoxb7
Hoxc5
Hoxc8
Hp
Hpca
Hpcal4
Hpgd
Hpn
Hps4
Hrasls
Hrc
Hrh2
Hrh3
Hrh4
Hrk
Hs1bp3
Hs3st6
Hsd11b1
Hsd11b2
Hsd17b1
Hsd17b2
Hsd17b3
Hsd17b4
Hsd17b6
Hsd17b8
Hsd3b7
Hsf1
Hsf2bp
Hsf4
Hspa1l
Hspa9
Hspb6
Hspb7
Hspb9
Hspbap1
Htr1a
Htr1b
Htr1f
Htr2b
Htr2c
Htr5a
Hykk
Hypm
Iah1
Ica1l
Icam2
Icam5
Ido1
Ier5l
Iffo2
Ifi35
Ifi44l
Ifih1
Ifit1
Ifit3
Ifitm10
Ifnb1
Ifng
Ifnk
Ifnlr1
Ift43
IgG-2a
Igd
Igf2bp1
Igf2bp2
Igf2bp3
Igfals
Igfbp1
Igfl3
Igflr1
Igh-6
Ighe
Ighmbp2
Iglon5
Igsf1
Igsf10
Igsf5
Igsf6
Igsf8
Igsf9
Igtp
Ihh
Ikbkb
Ikzf2
Ikzf4
Il11
Il12a
Il12b
Il13
Il16
Il17b
Il17rc
Il18bp
Il1a
Il1b
Il1rl1
Il1rl2
Il1rn
Il2
Il20rb
Il22ra2
Il23a
Il24
Il2ra
Il3
Il36b
Il4
Il4r
Il5
Il5ra
Il6
Il6r
Il7
Il9r
Immp1l
Immp2l
Impa1
Impg1
Impg2
Inha
Inhba
Inhbe
Ino80b
Ino80e
Inpp5e
Ins1
Ins2
Insl3
Insl6
Insm2
Insr
Insrr
Ints3
Iqca1
Iqck
Iqgap3
Iqsec3
Irgm
Irs1
Irs3
Irx1
Irx2
Irx3
Irx4
Isg15
Isg20
Isoc2b
Isyna1
Itfg3
Itga3
Itga8
Itgad
Itgae
Itgal
Itgam
Itgax
Itgb6
Itgb7
Itih1
Itih2
Itpka
Ivl
Iyd
Jak2
Jdp2
Jph1
Jph2
Jsrp1
Junb
Kap
Kat7
Katna1
Kbtbd4
Kbtbd6
Kcna2
Kcna3
Kcna5
Kcnab3
Kcnb1
Kcnd2
Kcne2
Kcne3
Kcne4
Kcng3
Kcnh3
Kcnh4
Kcnh5
Kcnh7
Kcnh8
Kcnip2
Kcnj1
Kcnj10
Kcnj12
Kcnj2
Kcnj4
Kcnj8
Kcnk1
Kcnk12
Kcnk13
Kcnk15
Kcnk9
Kcnmb1
Kcnn3
Kcnq1
Kcnq4
Kcns2
Kcnv2
Kctd11
Kctd13
Kctd16
Kdm1b
Kdm4c
Kdsr
Kel
Khk
Khnyn
Kif12
Kif14
Kif18a
Kif18b
Kif20a
Kif20b
Kif23
Kif6
Kifc1
Kifc3
Klc3
Klc4
Klf1
Klhl10
Klhl11
Klhl15
Klhl18
Klhl25
Klhl29
Klhl3
Klhl30
Klhl35
Klhl36
Klhl38
Klhl4
Klhl40
Klhl5
Klhl6
Klk1
Klk10
Klk1c2
Klk1c3
Klk1c4
Klk1c7
Klk1c9
Klk6
Klk8
Klkb1
Klra22
Klra5
Klrb1c
Klrc1
Klrc2
Klre1
Klrg1
Klrh1
Knop1
Kpna6
Kprp
Krt1
Krt13
Krt14
Krt15
Krt18
Krt20
Krt23
Krt24
Krt36
Krt4
Krt7
Krt71
Krt78
Krt79
Krt8
Krt86
Krtap1-1
Krtap14l
Krtcap3
Krtdap
Kynu
LOC100125377
LOC100359816
LOC100359980
LOC100360205
LOC100360244
LOC100360342
LOC100360417
LOC100360772
LOC100361147
LOC100361444
LOC100361584
LOC100361830
LOC100362109
LOC100362342
LOC100362418
LOC100362601
LOC100362606
LOC100363171
LOC100363228
LOC100363236
LOC100363298
LOC100363344
LOC100363361
LOC100363368
LOC100363441
LOC100363943
LOC100364027
LOC100365008
LOC100365083
LOC100365450
LOC100365542
LOC100909396
LOC100909504
LOC100909538
LOC100909559
LOC100909598
LOC100909614
LOC100909637
LOC100909684
LOC100909729
LOC100909739
LOC100909776
LOC100909803
LOC100909810
LOC100909866
LOC100909952
LOC100909970
LOC100910007
LOC100910033
LOC100910046
LOC100910104
LOC100910179
LOC100910189
LOC100910198
LOC100910201
LOC100910226
LOC100910237
LOC100910304
LOC100910319
LOC100910424
LOC100910554
LOC100910573
LOC100910638
LOC100910786
LOC100910823
LOC100910839
LOC100910867
LOC100910885
LOC100910903
LOC100910970
LOC100910996
LOC100911030
LOC100911172
LOC100911193
LOC100911251
LOC100911339
LOC100911360
LOC100911379
LOC100911432
LOC100911497
LOC100911498
LOC100911506
LOC100911508
LOC100911522
LOC100911534
LOC100911554
LOC100911572
LOC100911574
LOC100911627
LOC100911669
LOC100911717
LOC100911806
LOC100911864
LOC100911962
LOC100911990
LOC100912003
LOC100912012
LOC100912058
LOC100912083
LOC100912128
LOC100912140
LOC100912143
LOC100912188
LOC100912202
LOC100912205
LOC100912209
LOC100912214
LOC100912216
LOC100912219
LOC100912222
LOC100912227
LOC100912248
LOC100912286
LOC100912292
LOC100912310
LOC100912383
LOC100912459
LOC100912473
LOC100912487
LOC100912510
LOC100912517
LOC100912560
LOC100912606
LOC100912617
LOC100912629
LOC100912662
LOC100912757
LOC100912849
LOC100913004
LOC102546335
LOC102546400
LOC102546420
LOC102546432
LOC102546447
LOC102546547
LOC102546557
LOC102546581
LOC102546599
LOC102546688
LOC102546738
LOC102546892
LOC102546927
LOC102546943
LOC102546975
LOC102546992
LOC102547047
LOC102547155
LOC102547184
LOC102547191
LOC102547238
LOC102547254
LOC102547290
LOC102547294
LOC102547327
LOC102547353
LOC102547426
LOC102547455
LOC102547462
LOC102547503
LOC102547573
LOC102547593
LOC102547600
LOC102547664
LOC102547686
LOC102547720
LOC102547821
LOC102547830
LOC102547892
LOC102547901
LOC102547913
LOC102547955
LOC102547986
LOC102547990
LOC102548022
LOC102548026
LOC102548046
LOC102548047
LOC102548074
LOC102548084
[truncated: 2,486 more rows]
