# Supplementary material for: Functional investigation and two-sample Mendelian randomization study of neuropathic pain hub genes obtained by WGCNA analysis
Source: Front Neurosci. 2023 Apr 14;17:1134330. doi: 10.3389/fnins.2023.1134330 (PMC10140399; doi:10.3389/fnins.2023.1134330)
Supplement: Supplementary file 3 [file Table_3.XLSX]

## Sheet: Sheet1
No.	SNP	chr.exposure	effect_allele.exposure	other_allele.exposure	eaf.exposure	se.exposure	pos.exposure	pval.exposure	beta.exposure
1	rs56902977	1	C	G	0.08297	0.0441	70690465	2.34423e-06	0.2085
2	rs6593752	1	C	T	0.64774	0.0252	146729968	2.23872e-06	-0.1191
3	rs77664685	1	T	C	0.07529	0.0486	237558355	8.31764e-07	-0.2398
4	rs79809183	2	T	A	0.02753	0.0819	171277774	1.25893e-07	0.4328
5	rs56812272	2	C	A	0.08863	0.0435	184152097	2.23872e-07	-0.2253
6	rs7694036	4	G	T	0.05837	0.0531	42960486	1.54882e-06	0.255
7	rs11941493	4	G	T	0.30843	0.0275	19829300	3.0903e-06	0.1281
8	rs4241819	4	T	C	0.50721	0.0247	187157140	7.07946e-15	0.1919
9	rs2731674	5	G	T	0.75301	0.0282	176839890	9.54993e-09	0.1617
10	rs17257970	6	T	A	0.12115	0.0376	137627782	1.44544e-06	0.1813
11	rs79487522	7	T	C	0.06178	0.0557	21057179	3.01995e-06	0.2599
12	rs189613396	7	G	A	0.00975	0.1273	78979247	4.46684e-06	-0.5839
13	rs72816869	10	A	G	0.04431	0.0604	22997018	3.01995e-06	0.2818
14	rs1891114	10	G	A	0.2395	0.029	124525053	4.16869e-06	-0.1333
15	rs943900	13	C	T	0.15138	0.0351	112033428	1.51356e-06	0.1687
16	rs116784579	15	T	C	0.05552	0.0542	96679186	1.90546e-06	-0.2579
17	rs112918958	16	C	G	0.03035	0.0764	11583816	1.34896e-06	0.3693
18	rs62206511	20	C	A	0.15454	0.0354	18019552	1.8197e-06	-0.1689
19	rs11203203	21	A	G	0.36773	0.025	43836186	3.80189e-06	0.1155
